# Supplementary material for: Light chain mutations contribute to defining the fibril morphology in systemic AL amyloidosis
Source: Nat Commun. 2024 Jun 15;15:5121. doi: 10.1038/s41467-024-49520-6 (PMC11180120; doi:10.1038/s41467-024-49520-6)
Supplement: Supplementary file 4 — Source Data [file 41467_2024_49520_MOESM4_ESM.xlsx]

## Sheet: Fig. 4
		# residues		# mutations		frequency		propensity
		core	disordered	core	disordered	core	disordered	core	disordered
	FOR103	92	23	6	0	0.0652174	0	0.0108696	0
	FOR010	83	27.333	12	2	0.144578	0.0731716	0.010327	0.00522654
	FOR005	85	30	5	1	0.0589541	0.0339367	0.00982568	0.00565611
	mean	86.6667	26.7777	7.66667	1	0.0895833	0.0357028	0.0103408	0.00362755
	st. dev.	3.85861	2.88459	3.09121	0.816497	0.0389713	0.0298983	0.000426275	0.00257105
	FOR001	85	32	6	1	0.0705882	0.03125	0.010084	0.00446429
	FOR006	91	25	10	1	0.10989	0.04	0.00999001	0.00363636

## Sheet: SI Fig. 1
	FOR103
	FOR010

## Sheet: SI Fig. 6
	FOR103			FOR010
	resolution [1/A]	FSC		resolution [1/A]	FSC
	0.001001	1		0.001001	1
	0.00320513	1		0.00535332	0.999992
	0.00641026	0.999999		0.0107066	0.99996
	0.00961538	0.999997		0.01606	0.999736
	0.0128205	0.99999		0.0214133	0.999833
	0.0160256	0.999984		0.0267666	0.999794
	0.0192308	0.999974		0.0321199	0.999728
	0.0224359	0.999949		0.0374732	0.99954
	0.025641	0.999907		0.0428266	0.999284
	0.0288462	0.999825		0.0481799	0.998947
	0.0320513	0.999789		0.0535332	0.998647
	0.0352564	0.999831		0.0588865	0.998839
	0.0384615	0.999719		0.0642398	0.998066
	0.0416667	0.999476		0.0695931	0.997005
	0.0448718	0.999358		0.0749465	0.998158
	0.0480769	0.999276		0.0802998	0.998757
	0.0512821	0.999234		0.0856531	0.99873
	0.0544872	0.9992		0.0910064	0.998486
	0.0576923	0.999028		0.0963597	0.998116
	0.0608974	0.998841		0.101713	0.997572
	0.0641026	0.998813		0.107066	0.997005
	0.0673077	0.998789		0.11242	0.996963
	0.0705128	0.998687		0.117773	0.997106
	0.0737179	0.998711		0.123126	0.996139
	0.0769231	0.998633		0.12848	0.995273
	0.0801282	0.998179		0.133833	0.995193
	0.0833333	0.997576		0.139186	0.993661
	0.0865385	0.996851		0.14454	0.990836
	0.0897436	0.996198		0.149893	0.991298
	0.0929487	0.995396		0.155246	0.993354
	0.0961538	0.994997		0.1606	0.993024
	0.099359	0.994407		0.165953	0.9914
	0.102564	0.993922		0.171306	0.991059
	0.105769	0.994616		0.17666	0.9921
	0.108974	0.993816		0.182013	0.994499
	0.112179	0.993503		0.187366	0.994905
	0.115385	0.993213		0.192719	0.992749
	0.11859	0.992518		0.198073	0.993246
	0.121795	0.991857		0.203426	0.996779
	0.125	0.991225		0.208779	0.997826
	0.128205	0.99026		0.214133	0.997829
	0.13141	0.988769		0.219486	0.996867
	0.134615	0.987551		0.224839	0.994331
	0.137821	0.986111		0.230193	0.991558
	0.141026	0.983298		0.235546	0.989755
	0.144231	0.982478		0.240899	0.987
	0.147436	0.982022		0.246253	0.984213
	0.150641	0.980315		0.251606	0.979822
	0.153846	0.977795		0.256959	0.975878
	0.157051	0.979127		0.262313	0.975094
	0.160256	0.982525		0.267666	0.972638
	0.163462	0.984626		0.273019	0.966987
	0.166667	0.985094		0.278373	0.960396
	0.169872	0.984747		0.283726	0.95573
	0.173077	0.98221		0.289079	0.949107
	0.176282	0.97779		0.294433	0.941401
	0.179487	0.974653		0.299786	0.93087
	0.182692	0.975035		0.305139	0.877477
	0.185897	0.976166		0.310493	0.878021
	0.189103	0.974718		0.315846	0.873849
	0.192308	0.974608		0.321199	0.846286
	0.195513	0.972735		0.326552	0.811025
	0.198718	0.965135		0.331906	0.763586
	0.201923	0.975293		0.337259	0.742322
	0.205128	0.978515		0.342612	0.736753
	0.208333	0.974843		0.347966	0.715201
	0.211538	0.965029		0.353319	0.707596
	0.214744	0.946808		0.358672	0.693612
	0.217949	0.907488		0.364026	0.673915
	0.221154	0.873931		0.369379	0.653231
	0.224359	0.887653		0.374732	0.602988
	0.227564	0.846584		0.380086	0.547559
	0.230769	0.816495		0.385439	0.486428
	0.233974	0.827876		0.390792	0.39895
	0.237179	0.761746		0.396146	0.350778
	0.240385	0.694037		0.401499	0.334735
	0.24359	0.714005		0.406852	0.3517
	0.246795	0.645656		0.412206	0.372025
	0.25	0.565252		0.417559	0.380606
	0.253205	0.613818		0.422912	0.339284
	0.25641	0.563541		0.428266	0.25955
	0.259615	0.422375		0.433619	0.198978
	0.262821	0.427428		0.438972	0.182967
	0.266026	0.395329		0.444325	0.144828
	0.269231	0.290459		0.449679	0.119818
	0.272436	0.302116		0.455032	0.105412
	0.275641	0.287102		0.460385	0.10438
	0.278846	0.175135		0.465739	0.0960059
	0.282051	0.186883		0.471092	0.08298
	0.285256	0.21044		0.476445	0.0809772
	0.288462	0.137442		0.481799	0.0723216
	0.291667	0.130602		0.487152	0.0517927
	0.294872	0.151849		0.492505	0.0432719
	0.298077	0.0824032		0.497859	0.0275681
	0.301282	0.0610953		0.503212	0.0178013
	0.304487	0.112895		0.508565	0.0284459
	0.307692	0.0937358		0.513919	0.0119504
	0.310897	0.02928		0.519272	-0.00821882
	0.314103	0.0136993		0.524625	0.00132685
	0.317308	-0.0138024		0.529979	0.022697
	0.320513	-0.0203032		0.535332	0.00948217
	0.323718	0.00148284
	0.326923	-0.0154656
	0.330128	-0.0101384
	0.333333	0.0444526
	0.336538	0.039949
	0.339744	-0.0123719
	0.342949	-0.0171674
	0.346154	-0.0170537
	0.349359	-0.0458627
	0.352564	-0.0457826
	0.355769	-0.00163025
	0.358974	0.0135426
	0.362179	-0.00468601
	0.365385	-0.0130443
	0.36859	-0.00757588
	0.371795	-0.0161677
	0.375	-0.0119583
	0.378205	0.0264447
	0.38141	0.057608
	0.384615	0.0579066
	0.387821	0.0377539
	0.391026	0.0188643
	0.394231	-0.0108695
	0.397436	-0.028475
	0.400641	-0.0137364
	0.403846	-0.00302977
	0.407051	-0.00609936
	0.410256	-0.0282985
	0.413462	-0.0326675
	0.416667	-0.0190072
	0.419872	-0.0224671
	0.423077	-0.0256978
	0.426282	-0.01215
	0.429487	0.0097471
	0.432692	0.0247836
	0.435897	0.00405875
	0.439103	-0.0259171
	0.442308	-0.0228005
	0.445513	0.00606227
	0.448718	0.0253967
	0.451923	0.0150586
	0.455128	-0.00537603
	0.458333	-0.0226213
	0.461538	-0.0265231
	0.464744	-0.0328312
	0.467949	-0.0423969
	0.471154	-0.0446814
	0.474359	-0.0274863
	0.477564	-0.00480851
	0.480769	-0.00867455

## Sheet: SI Fig. 8
	FOR103		FOR103			FOR010		FOR010
	Unmasked		Masked			Unmasked		Masked
	resolution [1/A]	FSC	resolution [1/A]	FSC		resolution [1/A]	FSC	resolution [1/A]	FSC
	0.0527411	0.363373	0.0527411	0.425679		0.0497982	0.468416	0.0497982	0.535634
	0.0644522	0.364006	0.0644522	0.425873		0.0660823	0.469521	0.0660823	0.53643
	0.0731531	0.366374	0.0731531	0.427632		0.0763787	0.467936	0.0763787	0.535595
	0.0796335	0.365958	0.0796335	0.427503		0.084807	0.466176	0.084807	0.534942
	0.0854061	0.36541	0.0854061	0.42777		0.0910654	0.466206	0.0910654	0.536497
	0.090755	0.367972	0.090755	0.42841		0.0972903	0.465347	0.0972903	0.537392
	0.0954359	0.374133	0.0954359	0.427571		0.10255	0.465673	0.10255	0.539536
	0.0992831	0.372286	0.0992831	0.425642		0.107423	0.462457	0.107423	0.540485
	0.103366	0.374001	0.103366	0.425994		0.111457	0.457112	0.111457	0.539034
	0.106703	0.375936	0.106703	0.428907		0.11576	0.454315	0.11576	0.541555
	0.110248	0.375652	0.110248	0.430374		0.119307	0.452524	0.119307	0.542148
	0.113792	0.375838	0.113792	0.434937		0.123201	0.452306	0.123201	0.543735
	0.116271	0.378276	0.116271	0.438918		0.126618	0.45435	0.126618	0.547108
	0.119258	0.381197	0.119258	0.445166		0.129746	0.457661	0.129746	0.551726
	0.121773	0.384168	0.121773	0.451853		0.132614	0.458611	0.132614	0.554525
	0.124541	0.385525	0.124541	0.456923		0.135431	0.462381	0.135431	0.559186
	0.127134	0.384872	0.127134	0.460022		0.138243	0.46587	0.138243	0.563591
	0.129644	0.38591	0.129644	0.463927		0.141044	0.467296	0.141044	0.567368
	0.13166	0.382314	0.13166	0.46556		0.143773	0.470332	0.143773	0.572278
	0.134299	0.381382	0.134299	0.468577		0.146491	0.472995	0.146491	0.5763
	0.13633	0.381783	0.13633	0.471301		0.1487	0.476984	0.1487	0.581527
	0.138326	0.381757	0.138326	0.47597		0.150765	0.479912	0.150765	0.586606
	0.140239	0.380637	0.140239	0.476455		0.153079	0.482487	0.153079	0.591727
	0.142148	0.379976	0.142148	0.478432		0.155571	0.486008	0.155571	0.596552
	0.143951	0.37736	0.143951	0.479978		0.157234	0.485176	0.157234	0.597066
	0.146382	0.367663	0.146382	0.475024		0.159709	0.491971	0.159709	0.603601
	0.148129	0.366309	0.148129	0.477292		0.161349	0.498982	0.161349	0.611083
	0.149917	0.357615	0.149917	0.471554		0.163688	0.507764	0.163688	0.617986
	0.15158	0.351432	0.15158	0.469733		0.165742	0.513119	0.165742	0.622795
	0.153109	0.347509	0.153109	0.468737		0.16753	0.511264	0.16753	0.620932
	0.155029	0.347555	0.155029	0.470818		0.169709	0.51642	0.169709	0.625105
	0.156525	0.350179	0.156525	0.476025		0.171235	0.520821	0.171235	0.627441
	0.157994	0.346993	0.157994	0.474533		0.172627	0.525615	0.172627	0.630541
	0.159653	0.344782	0.159653	0.474427		0.174426	0.534163	0.174426	0.63713
	0.160984	0.348916	0.160984	0.480009		0.176402	0.538323	0.176402	0.641724
	0.162735	0.35303	0.162735	0.485603		0.177817	0.54504	0.177817	0.648253
	0.164143	0.352361	0.164143	0.486259		0.179699	0.55166	0.179699	0.65483
	0.165764	0.353329	0.165764	0.488411		0.181254	0.557067	0.181254	0.660291
	0.167182	0.352487	0.167182	0.489616		0.182774	0.558166	0.182774	0.66193
	0.168576	0.3531	0.168576	0.490736		0.184074	0.561308	0.184074	0.664276
	0.170072	0.355609	0.170072	0.493987		0.18622	0.563701	0.18622	0.66713
	0.171281	0.356662	0.171281	0.495132		0.187531	0.569594	0.187531	0.672523
	0.172599	0.361972	0.172599	0.501907		0.189102	0.575248	0.189102	0.677697
	0.173848	0.366352	0.173848	0.507093		0.190556	0.580684	0.190556	0.682852
	0.175127	0.3727	0.175127	0.513556		0.191603	0.585993	0.191603	0.688695
	0.176591	0.374161	0.176591	0.516099		0.193224	0.592075	0.193224	0.695441
	0.177893	0.376043	0.177893	0.519091		0.194619	0.598893	0.194619	0.701803
	0.178975	0.378214	0.178975	0.521982		0.196086	0.605673	0.196086	0.70843
	0.179921	0.381251	0.179921	0.525492		0.197305	0.608403	0.197305	0.711307
	0.181227	0.389885	0.181227	0.532189		0.19871	0.614367	0.19871	0.717099
	0.182421	0.397583	0.182421	0.54026		0.199757	0.617672	0.199757	0.719773
	0.183881	0.402108	0.183881	0.542364		0.200941	0.62273	0.200941	0.727176
	0.185087	0.409658	0.185087	0.54747		0.202574	0.62539	0.202574	0.729148
	0.186267	0.41786	0.186267	0.555156		0.204066	0.629914	0.204066	0.73381
	0.187405	0.427595	0.187405	0.564563		0.205003	0.631551	0.205003	0.735272
	0.188544	0.434366	0.188544	0.57186		0.206271	0.638773	0.206271	0.741617
	0.189599	0.444086	0.189599	0.579694		0.207689	0.64617	0.207689	0.747895
	0.190705	0.448683	0.190705	0.585453		0.208983	0.65123	0.208983	0.75327
	0.191524	0.454929	0.191524	0.590835		0.210324	0.657037	0.210324	0.758608
	0.192717	0.461685	0.192717	0.597594		0.211226	0.660683	0.211226	0.762125
	0.193778	0.470046	0.193778	0.606277		0.212463	0.663039	0.212463	0.764453
	0.194842	0.472146	0.194842	0.608885		0.213426	0.668294	0.213426	0.768911
	0.195727	0.479769	0.195727	0.615698		0.214415	0.669658	0.214415	0.770355
	0.196865	0.481865	0.196865	0.617377		0.215711	0.670893	0.215711	0.770311
	0.197902	0.483809	0.197902	0.619278		0.216724	0.67125	0.216724	0.769728
	0.198753	0.487366	0.198753	0.622435		0.217798	0.674782	0.217798	0.772368
	0.199993	0.491748	0.199993	0.626565		0.219212	0.678701	0.219212	0.776022
	0.200919	0.495405	0.200919	0.62972		0.220442	0.682589	0.220442	0.778987
	0.201972	0.500148	0.201972	0.634137		0.221411	0.685459	0.221411	0.781292
	0.20292	0.502321	0.20292	0.635251		0.2222	0.69069	0.2222	0.784994
	0.203898	0.500682	0.203898	0.631904		0.223237	0.692017	0.223237	0.784964
	0.204576	0.504807	0.204576	0.635201		0.224248	0.692674	0.224248	0.783934
	0.205543	0.509547	0.205543	0.637287		0.22529	0.696733	0.22529	0.786159
	0.20665	0.510586	0.20665	0.636373		0.226118	0.690388	0.226118	0.779475
	0.207835	0.510801	0.207835	0.63587		0.227527	0.689532	0.227527	0.777433
	0.208632	0.507793	0.208632	0.630529		0.228642	0.690285	0.228642	0.776954
	0.209521	0.512415	0.209521	0.632283		0.229836	0.692791	0.229836	0.77789
	0.210322	0.509823	0.210322	0.627602		0.23102	0.693878	0.23102	0.777344
	0.211192	0.510317	0.211192	0.625815		0.231741	0.689606	0.231741	0.772216
	0.212176	0.512325	0.212176	0.624349		0.23236	0.688822	0.23236	0.770955
	0.212982	0.514192	0.212982	0.621101		0.233445	0.687862	0.233445	0.77005
	0.213598	0.511945	0.213598	0.617203		0.234366	0.687504	0.234366	0.769528
	0.214595	0.513453	0.214595	0.615101		0.235324	0.685193	0.235324	0.767147
	0.215424	0.511912	0.215424	0.611509		0.236246	0.683511	0.236246	0.764359
	0.216211	0.511774	0.216211	0.610238		0.237102	0.685198	0.237102	0.76493
	0.217207	0.50934	0.217207	0.604458		0.237922	0.682738	0.237922	0.762844
	0.217859	0.509096	0.217859	0.600633		0.239087	0.68086	0.239087	0.76006
	0.218855	0.509779	0.218855	0.59808		0.239925	0.68097	0.239925	0.759148
	0.219757	0.509902	0.219757	0.594554		0.240627	0.678644	0.240627	0.756336
	0.220528	0.513028	0.220528	0.594253		0.241736	0.680624	0.241736	0.756948
	0.221336	0.511696	0.221336	0.588661		0.242839	0.681297	0.242839	0.756161
	0.222078	0.510693	0.222078	0.586137		0.243693	0.681226	0.243693	0.754997
	0.222933	0.507906	0.222933	0.582631		0.244405	0.678125	0.244405	0.751366
	0.223796	0.505097	0.223796	0.578916		0.245287	0.678118	0.245287	0.75292
	0.224668	0.501953	0.224668	0.573807		0.246193	0.674387	0.246193	0.750308
	0.225363	0.495549	0.225363	0.567004		0.247149	0.670715	0.247149	0.749255
	0.226151	0.493234	0.226151	0.562773		0.247832	0.668432	0.247832	0.748122
	0.226968	0.491095	0.226968	0.558217		0.248504	0.666548	0.248504	0.747013
	0.227642	0.48955	0.227642	0.554077		0.249357	0.664856	0.249357	0.746399
	0.228451	0.488033	0.228451	0.549134		0.250673	0.661635	0.250673	0.744228
	0.229202	0.48137	0.229202	0.541334		0.251435	0.65724	0.251435	0.741299
	0.229865	0.479054	0.229865	0.535834		0.252287	0.654517	0.252287	0.738911
	0.230617	0.476764	0.230617	0.531401		0.253282	0.651876	0.253282	0.737142
	0.231405	0.469038	0.231405	0.522971		0.253906	0.648489	0.253906	0.734736
	0.232107	0.466807	0.232107	0.516806		0.254545	0.647612	0.254545	0.734177
	0.232889	0.460626	0.232889	0.507407		0.255402	0.646959	0.255402	0.733072
	0.233525	0.452275	0.233525	0.498785		0.256122	0.646704	0.256122	0.732512
	0.234195	0.438566	0.234195	0.491452		0.256966	0.643953	0.256966	0.730419
	0.234808	0.43071	0.234808	0.486025		0.257662	0.641798	0.257662	0.728607
	0.235462	0.421899	0.235462	0.479968		0.258493	0.644617	0.258493	0.730439
	0.236334	0.410979	0.236334	0.471892		0.259192	0.648476	0.259192	0.733205
	0.237164	0.402999	0.237164	0.468199		0.260013	0.647285	0.260013	0.731526
	0.237955	0.396464	0.237955	0.461845		0.260738	0.65092	0.260738	0.734352
	0.238569	0.386567	0.238569	0.45447		0.261597	0.654022	0.261597	0.73611
	0.239322	0.378642	0.239322	0.447646		0.26236	0.658483	0.26236	0.738963
	0.239988	0.368845	0.239988	0.438304		0.263243	0.658857	0.263243	0.738357
	0.240637	0.361094	0.240637	0.431243		0.263932	0.659998	0.263932	0.738403
	0.241191	0.353923	0.241191	0.424705		0.264597	0.661501	0.264597	0.73849
	0.241985	0.345771	0.241985	0.417394		0.265359	0.664171	0.265359	0.740162
	0.242759	0.340124	0.242759	0.412404		0.266068	0.666284	0.266068	0.741149
	0.243306	0.331527	0.243306	0.404029		0.266775	0.668868	0.266775	0.742261
	0.244051	0.32187	0.244051	0.39573		0.267492	0.67201	0.267492	0.743696
	0.244686	0.31251	0.244686	0.386979		0.268379	0.674317	0.268379	0.744776
	0.245373	0.309189	0.245373	0.384407		0.26908	0.676486	0.26908	0.745759
	0.24595	0.302726	0.24595	0.378018		0.27001	0.677372	0.27001	0.745489
	0.246466	0.297746	0.246466	0.372518		0.270784	0.680149	0.270784	0.747108
	0.247403	0.295718	0.247403	0.369473		0.27128	0.68097	0.27128	0.747068
	0.248082	0.292578	0.248082	0.365309		0.271833	0.683477	0.271833	0.748148
	0.248649	0.294251	0.248649	0.364912		0.272704	0.683171	0.272704	0.748539
	0.249245	0.296463	0.249245	0.36622		0.273549	0.682263	0.273549	0.747658
	0.249837	0.296509	0.249837	0.365098		0.274219	0.68274	0.274219	0.747894
	0.250535	0.295842	0.250535	0.363055		0.274862	0.684681	0.274862	0.74954
	0.251102	0.294234	0.251102	0.360917		0.275508	0.683609	0.275508	0.749209
	0.25174	0.294259	0.25174	0.359992		0.276174	0.68494	0.276174	0.751106
	0.252315	0.300002	0.252315	0.364462		0.276933	0.68413	0.276933	0.751131
	0.252955	0.299877	0.252955	0.363148		0.277629	0.683544	0.277629	0.750685
	0.253547	0.300856	0.253547	0.362274		0.278186	0.68135	0.278186	0.748918
	0.254101	0.303429	0.254101	0.363216		0.278674	0.680711	0.278674	0.748594
	0.254673	0.302921	0.254673	0.361348		0.27932	0.681839	0.27932	0.749024
	0.255131	0.300055	0.255131	0.35704		0.280215	0.680687	0.280215	0.747964
	0.25581	0.297905	0.25581	0.354113		0.280791	0.681959	0.280791	0.749347
	0.256474	0.299114	0.256474	0.352851		0.281274	0.681936	0.281274	0.748684
	0.257164	0.298724	0.257164	0.351645		0.282018	0.680481	0.282018	0.747451
	0.257935	0.300673	0.257935	0.350948		0.282748	0.678761	0.282748	0.74624
	0.258465	0.302188	0.258465	0.3508		0.283579	0.678749	0.283579	0.746446
	0.259088	0.299884	0.259088	0.346482		0.284324	0.67824	0.284324	0.745383
	0.259651	0.298557	0.259651	0.344251		0.284949	0.676154	0.284949	0.743671
	0.260272	0.300272	0.260272	0.344251		0.285624	0.67267	0.285624	0.741051
	0.260799	0.302029	0.260799	0.343154		0.286149	0.672381	0.286149	0.740669
	0.261318	0.303467	0.261318	0.343169		0.286768	0.673258	0.286768	0.740768
	0.261913	0.30408	0.261913	0.344271		0.287305	0.673666	0.287305	0.740391
	0.26256	0.303511	0.26256	0.343253		0.2878	0.671812	0.2878	0.738798
	0.263191	0.303478	0.263191	0.344078		0.288278	0.668233	0.288278	0.735595
	0.263844	0.305927	0.263844	0.348877		0.289044	0.663743	0.289044	0.731886
	0.264291	0.306795	0.264291	0.350194		0.289822	0.664333	0.289822	0.731828
	0.264836	0.303849	0.264836	0.347011		0.290512	0.664152	0.290512	0.731442
	0.26541	0.303431	0.26541	0.346091		0.291149	0.658972	0.291149	0.726974
	0.265846	0.299959	0.265846	0.343965		0.291921	0.655671	0.291921	0.724683
	0.266462	0.29862	0.266462	0.342441		0.292522	0.652514	0.292522	0.722097
	0.267083	0.297884	0.267083	0.342448		0.29308	0.64907	0.29308	0.719918
	0.26761	0.295159	0.26761	0.340398		0.293746	0.647631	0.293746	0.718675
	0.268141	0.297706	0.268141	0.342141		0.294398	0.648013	0.294398	0.719123
	0.268706	0.29744	0.268706	0.342266		0.294924	0.64798	0.294924	0.718728
	0.269206	0.296097	0.269206	0.341545		0.295537	0.647396	0.295537	0.717828
	0.269758	0.299123	0.269758	0.344627		0.296106	0.646606	0.296106	0.717617
	0.270219	0.297108	0.270219	0.343092		0.29668	0.644523	0.29668	0.71645
	0.270648	0.298266	0.270648	0.34461		0.297212	0.643562	0.297212	0.716192
	0.271331	0.299213	0.271331	0.344613		0.29784	0.641891	0.29784	0.715311
	0.271803	0.29981	0.271803	0.344713		0.298394	0.63939	0.298394	0.713479
	0.272304	0.299719	0.272304	0.343966		0.298901	0.636903	0.298901	0.711495
	0.272962	0.299003	0.272962	0.342817		0.299369	0.636572	0.299369	0.711707
	0.273547	0.298958	0.273547	0.341766		0.299848	0.635976	0.299848	0.711893
	0.2742	0.295811	0.2742	0.338119		0.300541	0.633996	0.300541	0.71014
	0.274728	0.293586	0.274728	0.335565		0.301349	0.628373	0.301349	0.705944
	0.275064	0.295078	0.275064	0.335695		0.30193	0.626879	0.30193	0.704387
	0.275579	0.292965	0.275579	0.333452		0.302551	0.623901	0.302551	0.702075
	0.2761	0.292414	0.2761	0.332124		0.303042	0.622675	0.303042	0.700843
	0.276673	0.290579	0.276673	0.330685		0.303521	0.621664	0.303521	0.700395
	0.277143	0.289167	0.277143	0.329115		0.304021	0.621194	0.304021	0.69996
	0.277631	0.290097	0.277631	0.329912		0.304635	0.619797	0.304635	0.698513
	0.278142	0.289633	0.278142	0.329151		0.305134	0.614279	0.305134	0.693404
	0.27858	0.28827	0.27858	0.327981		0.305647	0.612429	0.305647	0.691882
	0.279045	0.289687	0.279045	0.329272		0.306177	0.608742	0.306177	0.688457
	0.27969	0.284187	0.27969	0.324154		0.306951	0.606108	0.306951	0.685443
	0.280328	0.282398	0.280328	0.321886		0.30766	0.603144	0.30766	0.683067
	0.280924	0.278686	0.280924	0.316726		0.3082	0.598954	0.3082	0.679296
	0.281393	0.280968	0.281393	0.317041		0.308607	0.594443	0.308607	0.675406
	0.281795	0.278266	0.281795	0.314611		0.309236	0.594277	0.309236	0.674789
	0.282345	0.275402	0.282345	0.310888		0.309807	0.595201	0.309807	0.675104
	0.282788	0.270317	0.282788	0.305866		0.31034	0.593578	0.31034	0.67372
	0.283263	0.267277	0.283263	0.303243		0.310758	0.592534	0.310758	0.672064
	0.283824	0.267843	0.283824	0.303634		0.311428	0.591013	0.311428	0.670401
	0.284305	0.267901	0.284305	0.303648		0.311871	0.590525	0.311871	0.669817
	0.284809	0.26537	0.284809	0.302322		0.312294	0.588989	0.312294	0.667489
	0.285194	0.263894	0.285194	0.301131		0.312881	0.584009	0.312881	0.663383
	0.285626	0.261807	0.285626	0.298908		0.313553	0.580145	0.313553	0.6596
	0.286056	0.261105	0.286056	0.297337		0.313996	0.574762	0.313996	0.654571
	0.286717	0.259289	0.286717	0.295324		0.314509	0.572485	0.314509	0.652617
	0.287249	0.254656	0.287249	0.29045		0.315131	0.567977	0.315131	0.648447
	0.287642	0.250114	0.287642	0.28634		0.315799	0.566758	0.315799	0.646638
	0.288041	0.248471	0.288041	0.285806		0.316288	0.563559	0.316288	0.643293
	0.288478	0.247528	0.288478	0.283891		0.3167	0.562478	0.3167	0.642104
	0.288997	0.245106	0.288997	0.28128		0.317228	0.558437	0.317228	0.638107
	0.289533	0.241687	0.289533	0.277588		0.317979	0.554316	0.317979	0.634059
	0.290044	0.234305	0.290044	0.270863		0.318484	0.554849	0.318484	0.634164
	0.290449	0.23003	0.290449	0.266873		0.318945	0.552908	0.318945	0.631607
	0.290813	0.232301	0.290813	0.268186		0.31933	0.54812	0.31933	0.62794
	0.291201	0.230113	0.291201	0.265599		0.319787	0.544966	0.319787	0.625185
	0.291772	0.227052	0.291772	0.263229		0.320243	0.543361	0.320243	0.622944
	0.292272	0.225088	0.292272	0.260775		0.3207	0.543501	0.3207	0.622976
	0.292707	0.220288	0.292707	0.25635		0.321159	0.54203	0.321159	0.621573
	0.293099	0.220154	0.293099	0.256916		0.321679	0.539014	0.321679	0.618563
	0.293627	0.215448	0.293627	0.252487		0.322097	0.539232	0.322097	0.618219
	0.294154	0.211824	0.294154	0.249448		0.322604	0.536267	0.322604	0.615066
	0.29459	0.212674	0.29459	0.25		0.323098	0.534567	0.323098	0.61331
	0.29502	0.211052	0.29502	0.248358		0.323649	0.531918	0.323649	0.6111
	0.295442	0.207248	0.295442	0.245255		0.324311	0.532185	0.324311	0.611225
	0.295999	0.206824	0.295999	0.245289		0.324875	0.52941	0.324875	0.609213
	0.296525	0.205722	0.296525	0.244485		0.325366	0.529088	0.325366	0.608868
	0.296887	0.206621	0.296887	0.246144		0.325933	0.525197	0.325933	0.605081
	0.297369	0.206666	0.297369	0.245666		0.32644	0.520372	0.32644	0.600778
	0.297742	0.205883	0.297742	0.245611		0.32688	0.518095	0.32688	0.598685
	0.298168	0.207662	0.298168	0.247228		0.327242	0.513374	0.327242	0.594915
	0.29858	0.206987	0.29858	0.246571		0.327719	0.511616	0.327719	0.59317
	0.299073	0.201947	0.299073	0.242219		0.328166	0.513589	0.328166	0.593836
	0.29955	0.20216	0.29955	0.243134		0.3286	0.516117	0.3286	0.59624
	0.300062	0.203871	0.300062	0.244157		0.329185	0.515623	0.329185	0.594309
	0.300502	0.201974	0.300502	0.242694		0.329727	0.514928	0.329727	0.593501
	0.30096	0.201879	0.30096	0.242142		0.330271	0.512038	0.330271	0.59024
	0.301515	0.199875	0.301515	0.241095		0.330697	0.510082	0.330697	0.588256
	0.301863	0.198743	0.301863	0.240824		0.331016	0.51065	0.331016	0.588407
	0.302266	0.199962	0.302266	0.241492		0.331452	0.508682	0.331452	0.586384
	0.302698	0.202164	0.302698	0.243306		0.332019	0.508913	0.332019	0.585979
	0.303084	0.200447	0.303084	0.240894		0.332627	0.509727	0.332627	0.586645
	0.30358	0.1997	0.30358	0.239472		0.333144	0.505662	0.333144	0.58271
	0.303987	0.193705	0.303987	0.232073		0.33354	0.502498	0.33354	0.580079
	0.304344	0.189966	0.304344	0.228892		0.334065	0.50109	0.334065	0.578036
	0.304738	0.185394	0.304738	0.224865		0.334555	0.499002	0.334555	0.575851
	0.305095	0.182933	0.305095	0.221723		0.335162	0.497679	0.335162	0.574314
	0.305598	0.179609	0.305598	0.21888		0.335571	0.49655	0.335571	0.57333
	0.306025	0.18022	0.306025	0.219391		0.336031	0.498142	0.336031	0.57403
	0.306484	0.182082	0.306484	0.221084		0.336479	0.496119	0.336479	0.571501
	0.30683	0.181067	0.30683	0.219507		0.336856	0.494929	0.336856	0.570512
	0.307173	0.17799	0.307173	0.215936		0.337291	0.498359	0.337291	0.574006
	0.307645	0.1743	0.307645	0.212314		0.337738	0.497309	0.337738	0.572851
	0.30805	0.166962	0.30805	0.205371		0.338135	0.498516	0.338135	0.574036
	0.308562	0.163385	0.308562	0.201779		0.338633	0.496783	0.338633	0.572801
	0.308861	0.160888	0.308861	0.198523		0.339072	0.493662	0.339072	0.57009
	0.309171	0.157589	0.309171	0.195476		0.339539	0.49652	0.339539	0.572345
	0.309581	0.153343	0.309581	0.191097		0.340045	0.49511	0.340045	0.571124
	0.31012	0.151541	0.31012	0.188548		0.34057	0.494384	0.34057	0.570737
	0.310567	0.146959	0.310567	0.183514		0.341028	0.49467	0.341028	0.571284
	0.311017	0.142109	0.311017	0.178491		0.341404	0.494578	0.341404	0.57146
	0.311542	0.139816	0.311542	0.176129		0.341858	0.492796	0.341858	0.570136
	0.311887	0.135276	0.311887	0.172473		0.342261	0.496153	0.342261	0.573148
	0.312247	0.134273	0.312247	0.171315		0.342662	0.495099	0.342662	0.572705
	0.312672	0.132601	0.312672	0.170841		0.343002	0.495444	0.343002	0.573429
	0.313063	0.127999	0.313063	0.16553		0.343392	0.497111	0.343392	0.574891
	0.313502	0.125858	0.313502	0.163941		0.343884	0.499054	0.343884	0.576097
	0.313853	0.12562	0.313853	0.162902		0.344382	0.498318	0.344382	0.575505
	0.31425	0.123832	0.31425	0.161266		0.344865	0.497424	0.344865	0.574367
	0.314581	0.126507	0.314581	0.162898		0.345404	0.498947	0.345404	0.575567
	0.315037	0.123223	0.315037	0.160503		0.345889	0.501216	0.345889	0.577239
	0.315492	0.119873	0.315492	0.155949		0.346295	0.500913	0.346295	0.577434
	0.315848	0.119107	0.315848	0.153302		0.346571	0.501661	0.346571	0.578428
	0.316241	0.116245	0.316241	0.150359		0.346944	0.502129	0.346944	0.57841
	0.316631	0.116096	0.316631	0.15051		0.347413	0.50581	0.347413	0.581717
	0.316987	0.112549	0.316987	0.146905		0.347903	0.506876	0.347903	0.58251
	0.317308	0.109767	0.317308	0.144456		0.348262	0.507242	0.348262	0.582034
	0.317746	0.106495	0.317746	0.140566		0.34869	0.509434	0.34869	0.583834
	0.318174	0.103493	0.318174	0.137175		0.349128	0.513681	0.349128	0.587698
	0.318695	0.100974	0.318695	0.134511		0.34971	0.511215	0.34971	0.586232
	0.319061	0.100743	0.319061	0.132559		0.350242	0.509505	0.350242	0.584367
	0.319465	0.104323	0.319465	0.135619		0.350766	0.508044	0.350766	0.583682
	0.319808	0.102258	0.319808	0.13281		0.35113	0.50872	0.35113	0.583813
	0.320186	0.100829	0.320186	0.132049		0.351595	0.507905	0.351595	0.583235
	0.320525	0.101664	0.320525	0.13175		0.351944	0.509976	0.351944	0.584856
	0.320871	0.103125	0.320871	0.133315		0.352326	0.508978	0.352326	0.58425
	0.321359	0.103482	0.321359	0.133254		0.352719	0.508039	0.352719	0.583183
	0.321775	0.103533	0.321775	0.133233		0.353108	0.508129	0.353108	0.582859
	0.322265	0.105794	0.322265	0.13487		0.353438	0.506514	0.353438	0.581315
	0.322694	0.108701	0.322694	0.137154		0.353772	0.512073	0.353772	0.586833
	0.322918	0.11149	0.322918	0.138422		0.354163	0.510922	0.354163	0.585595
	0.323243	0.111275	0.323243	0.137571		0.35468	0.51405	0.35468	0.588751
	0.323609	0.111336	0.323609	0.137053		0.355189	0.513565	0.355189	0.588217
	0.324026	0.113367	0.324026	0.13828		0.355652	0.514135	0.355652	0.588088
	0.324418	0.11504	0.324418	0.140211		0.356085	0.511266	0.356085	0.585833
	0.32478	0.114772	0.32478	0.14098		0.356477	0.515363	0.356477	0.589506
	0.325217	0.115189	0.325217	0.140806		0.356939	0.514665	0.356939	0.588421
	0.325502	0.117349	0.325502	0.14377		0.357394	0.511335	0.357394	0.585442
	0.325857	0.120202	0.325857	0.146821		0.357873	0.508516	0.357873	0.582273
	0.326233	0.121669	0.326233	0.147569		0.358287	0.506036	0.358287	0.579868
	0.326593	0.12113	0.326593	0.147713		0.358616	0.502646	0.358616	0.576944
	0.326943	0.12183	0.326943	0.148849		0.359049	0.500234	0.359049	0.573626
	0.32726	0.125699	0.32726	0.150676		0.359322	0.501422	0.359322	0.575749
	0.327573	0.126407	0.327573	0.150906		0.359692	0.50076	0.359692	0.575225
	0.327898	0.129016	0.327898	0.154371		0.360015	0.501496	0.360015	0.575439
	0.328266	0.130782	0.328266	0.157097		0.360429	0.503372	0.360429	0.577023
	0.32864	0.131791	0.32864	0.159138		0.360915	0.50522	0.360915	0.577675
	0.328949	0.131513	0.328949	0.159961		0.361348	0.506993	0.361348	0.57885
	0.329381	0.13028	0.329381	0.159568		0.361705	0.505076	0.361705	0.577832
	0.329836	0.128485	0.329836	0.157074		0.362065	0.506142	0.362065	0.578884
	0.330291	0.127	0.330291	0.156439		0.362522	0.50401	0.362522	0.577146
	0.330695	0.128741	0.330695	0.159152		0.363012	0.505962	0.363012	0.578791
	0.331104	0.129112	0.331104	0.1597		0.363406	0.507761	0.363406	0.580221
	0.331406	0.12849	0.331406	0.158682		0.363723	0.505276	0.363723	0.57823
	0.331734	0.128033	0.331734	0.159375		0.36399	0.504983	0.36399	0.578286
	0.332086	0.124674	0.332086	0.157337		0.364425	0.507622	0.364425	0.579994
	0.332397	0.124851	0.332397	0.158521		0.364824	0.512144	0.364824	0.58455
	0.332781	0.126263	0.332781	0.161012		0.36531	0.514524	0.36531	0.587413
	0.333132	0.125633	0.333132	0.162071		0.365683	0.516435	0.365683	0.58913
	0.333502	0.129934	0.333502	0.167812		0.36608	0.516163	0.36608	0.588336
	0.333802	0.130571	0.333802	0.169626		0.366467	0.512664	0.366467	0.585037
	0.334128	0.132113	0.334128	0.171588		0.366835	0.513293	0.366835	0.586297
	0.334459	0.133689	0.334459	0.173954		0.367223	0.51224	0.367223	0.585102
	0.334827	0.135426	0.334827	0.176422		0.367612	0.508947	0.367612	0.582499
	0.33522	0.13666	0.33522	0.179182		0.367992	0.506875	0.367992	0.580268
	0.335626	0.139458	0.335626	0.181682		0.368322	0.504674	0.368322	0.578107
	0.335996	0.137038	0.335996	0.17928		0.368617	0.505679	0.368617	0.578079
	0.336341	0.141011	0.336341	0.184151		0.369019	0.503767	0.369019	0.576384
	0.33677	0.139326	0.33677	0.182064		0.369456	0.50631	0.369456	0.578665
	0.337099	0.138882	0.337099	0.1819		0.369871	0.505703	0.369871	0.578029
	0.337401	0.137986	0.337401	0.181536		0.370304	0.504545	0.370304	0.577183
	0.33779	0.135733	0.33779	0.180132		0.370694	0.506244	0.370694	0.578613
	0.338123	0.134805	0.338123	0.179808		0.37102	0.50542	0.37102	0.577622
	0.3385	0.136428	0.3385	0.181053		0.371294	0.500675	0.371294	0.574467
	0.338865	0.132073	0.338865	0.176605		0.371748	0.496901	0.371748	0.571209
	0.339212	0.130534	0.339212	0.176481		0.372222	0.496496	0.372222	0.571309
	0.339531	0.134189	0.339531	0.179739		0.372606	0.493074	0.372606	0.568389
	0.339772	0.136067	0.339772	0.182728		0.373053	0.493303	0.373053	0.568773
	0.340206	0.1356	0.340206	0.182616		0.373418	0.491673	0.373418	0.567057
	0.340557	0.134311	0.340557	0.179716		0.373846	0.490533	0.373846	0.566208
	0.340923	0.132266	0.340923	0.177963		0.374234	0.49119	0.374234	0.56677
	0.341238	0.128958	0.341238	0.175053		0.374638	0.486861	0.374638	0.563745
	0.341591	0.128333	0.341591	0.175517		0.374977	0.487785	0.374977	0.564664
	0.341814	0.125354	0.341814	0.172842		0.375404	0.488341	0.375404	0.564464
	0.342125	0.126595	0.342125	0.174479		0.375722	0.489615	0.375722	0.566302
	0.34254	0.12814	0.34254	0.175422		0.376085	0.487756	0.376085	0.565441
	0.342903	0.125514	0.342903	0.172959		0.376418	0.489723	0.376418	0.567229
	0.34318	0.12433	0.34318	0.171035		0.376713	0.489826	0.376713	0.567458
	0.34347	0.124376	0.34347	0.169891		0.377075	0.487071	0.377075	0.564875
	0.343822	0.121733	0.343822	0.166234		0.377422	0.485846	0.377422	0.563995
	0.344153	0.117859	0.344153	0.161568		0.37781	0.485682	0.37781	0.564493
	0.344435	0.114471	0.344435	0.159008		0.378203	0.486042	0.378203	0.565474
	0.344735	0.110696	0.344735	0.155579		0.378611	0.480435	0.378611	0.56046
	0.345142	0.10872	0.345142	0.154167		0.379073	0.477429	0.379073	0.558085
	0.345483	0.108662	0.345483	0.153739		0.379432	0.473998	0.379432	0.554455
	0.345825	0.104703	0.345825	0.150512		0.379739	0.472616	0.379739	0.553228
	0.346172	0.102379	0.346172	0.148723		0.380028	0.473169	0.380028	0.554086
	0.346526	0.0977766	0.346526	0.143496		0.3804	0.47031	0.3804	0.551364
	0.346823	0.0973438	0.346823	0.143625		0.380739	0.47041	0.380739	0.551179
	0.347102	0.0937337	0.347102	0.140077		0.381084	0.467284	0.381084	0.548306
	0.347393	0.0904756	0.347393	0.136631		0.381429	0.464717	0.381429	0.545973
	0.347715	0.0907928	0.347715	0.136321		0.381846	0.465246	0.381846	0.545678
	0.348108	0.0908434	0.348108	0.13673		0.382236	0.464014	0.382236	0.544281
	0.348477	0.0862005	0.348477	0.131362		0.382536	0.462313	0.382536	0.541987
	0.348853	0.0842896	0.348853	0.128524		0.382874	0.462186	0.382874	0.541442
	0.349146	0.0848327	0.349146	0.128113		0.383172	0.465136	0.383172	0.543077
	0.349475	0.0862643	0.349475	0.129213		0.383488	0.463783	0.383488	0.540844
	0.349828	0.0825865	0.349828	0.124988		0.383983	0.460306	0.383983	0.537493
	0.350145	0.0818046	0.350145	0.123235		0.384349	0.459754	0.384349	0.537281
	0.350457	0.0792998	0.350457	0.119794		0.384726	0.460521	0.384726	0.537657
	0.350712	0.0741766	0.350712	0.115049		0.385082	0.459555	0.385082	0.536203
	0.351025	0.0745124	0.351025	0.114092		0.385399	0.455794	0.385399	0.532447
	0.351334	0.0777227	0.351334	0.116509		0.385716	0.453542	0.385716	0.529876
	0.351697	0.0753714	0.351697	0.11442		0.386007	0.451266	0.386007	0.527261
	0.351958	0.0727506	0.351958	0.109475		0.386375	0.450957	0.386375	0.527633
	0.352273	0.069757	0.352273	0.104972		0.38667	0.445882	0.38667	0.523113
	0.352591	0.0681909	0.352591	0.102413		0.387013	0.444518	0.387013	0.521239
	0.352885	0.0654873	0.352885	0.0984401		0.387408	0.445495	0.387408	0.522674
	0.353177	0.0634411	0.353177	0.0951046		0.387701	0.444008	0.387701	0.521558
	0.353625	0.0645164	0.353625	0.0940321		0.388116	0.438164	0.388116	0.517096
	0.353994	0.0675433	0.353994	0.0962454		0.388495	0.435022	0.388495	0.513703
	0.354298	0.0669782	0.354298	0.0967349		0.388977	0.431782	0.388977	0.511299
	0.354599	0.0632352	0.354599	0.0912894		0.389375	0.429561	0.389375	0.50914
	0.354963	0.0630548	0.354963	0.0902599		0.389706	0.426175	0.389706	0.506587
	0.35524	0.0619594	0.35524	0.0877355		0.390043	0.423964	0.390043	0.504704
	0.355565	0.0621325	0.355565	0.086508		0.390298	0.420491	0.390298	0.501729
	0.355884	0.0603887	0.355884	0.0844107		0.390573	0.418239	0.390573	0.49907
	0.356216	0.0619172	0.356216	0.0854403		0.390928	0.416684	0.390928	0.496894
	0.356487	0.0600599	0.356487	0.0819138		0.391339	0.414516	0.391339	0.49457
	0.356745	0.0566825	0.356745	0.0774381		0.391625	0.411203	0.391625	0.491322
	0.357057	0.0518274	0.357057	0.0717108		0.39183	0.405812	0.39183	0.485615
	0.357372	0.0491655	0.357372	0.0686029		0.392168	0.405345	0.392168	0.484667
	0.357683	0.048049	0.357683	0.0658546		0.39258	0.397563	0.39258	0.47703
	0.358065	0.0483206	0.358065	0.0657001		0.392913	0.397698	0.392913	0.47706
	0.358349	0.045801	0.358349	0.0624019		0.393328	0.397324	0.393328	0.476943
	0.358644	0.0423848	0.358644	0.0580774		0.393676	0.399042	0.393676	0.477272
	0.358954	0.0428449	0.358954	0.0584097		0.393965	0.398229	0.393965	0.476073
	0.359301	0.044611	0.359301	0.0590901		0.394298	0.393436	0.394298	0.472534
	0.359542	0.0409661	0.359542	0.0532222		0.394652	0.3934	0.394652	0.47256
	0.359815	0.041157	0.359815	0.0533941		0.394962	0.394038	0.394962	0.472871
	0.360157	0.0398458	0.360157	0.0522471		0.395329	0.391734	0.395329	0.470948
	0.360473	0.0397609	0.360473	0.051847		0.395653	0.394558	0.395653	0.473779
	0.360793	0.0401746	0.360793	0.0515637		0.395988	0.395384	0.395988	0.475352
	0.361144	0.0383973	0.361144	0.0497071		0.396341	0.394771	0.396341	0.473776
	0.361454	0.0368327	0.361454	0.0479993		0.396725	0.394775	0.396725	0.473612
	0.361773	0.0338742	0.361773	0.0429738		0.396963	0.39285	0.396963	0.472668
	0.362054	0.0306634	0.362054	0.0382046		0.397322	0.389985	0.397322	0.470274
	0.362378	0.0273208	0.362378	0.0330831		0.397823	0.387918	0.397823	0.468961
	0.362667	0.0255755	0.362667	0.0307544		0.398275	0.387138	0.398275	0.468039
	0.362942	0.0265717	0.362942	0.0304678		0.398596	0.387652	0.398596	0.468374
	0.363177	0.0254864	0.363177	0.030874		0.398907	0.387523	0.398907	0.468353
	0.363496	0.0244217	0.363496	0.029391		0.399232	0.387362	0.399232	0.467727
	0.363764	0.0217717	0.363764	0.0271705		0.399566	0.388307	0.399566	0.469076
	0.364048	0.0201854	0.364048	0.0254907		0.399859	0.387578	0.399859	0.468289
	0.364316	0.0224069	0.364316	0.0265763		0.400175	0.390823	0.400175	0.471956
	0.3646	0.0245298	0.3646	0.0277488		0.40052	0.388149	0.40052	0.469557
	0.364864	0.0263144	0.364864	0.0291732		0.40082	0.38592	0.40082	0.467538
	0.365153	0.0252116	0.365153	0.0293901		0.401059	0.382039	0.401059	0.463361
	0.365509	0.023807	0.365509	0.0278616		0.401343	0.379818	0.401343	0.460345
	0.365775	0.0236459	0.365775	0.0267959		0.401658	0.376029	0.401658	0.456579
	0.366083	0.0207299	0.366083	0.0246487		0.401953	0.373618	0.401953	0.454478
	0.366426	0.0187118	0.366426	0.021217		0.402217	0.377809	0.402217	0.458786
	0.366696	0.0190693	0.366696	0.0207378		0.402559	0.374007	0.402559	0.454409
	0.367017	0.0189075	0.367017	0.0207562		0.402824	0.373193	0.402824	0.453052
	0.367304	0.0175904	0.367304	0.0195898		0.403123	0.371156	0.403123	0.451042
	0.367565	0.0172336	0.367565	0.0178014		0.403446	0.370517	0.403446	0.450672
	0.367873	0.0162976	0.367873	0.0170549		0.403732	0.367956	0.403732	0.448295
	0.368147	0.0178638	0.368147	0.0187268		0.404042	0.366948	0.404042	0.448268
	0.368431	0.0160849	0.368431	0.0163936		0.404436	0.369721	0.404436	0.451403
	0.368748	0.0142847	0.368748	0.0160924		0.404848	0.366596	0.404848	0.449016
	0.369017	0.0149886	0.369017	0.0162136		0.405168	0.367695	0.405168	0.450254
	0.369298	0.0151941	0.369298	0.0163898		0.405454	0.367656	0.405454	0.450477
	0.369595	0.0159181	0.369595	0.0171908		0.405858	0.36556	0.405858	0.448532
	0.369931	0.0152888	0.369931	0.0181631		0.406278	0.369258	0.406278	0.451493
	0.370179	0.0119776	0.370179	0.0160919		0.406593	0.371035	0.406593	0.452764
	0.370478	0.0151607	0.370478	0.0180924		0.40687	0.372298	0.40687	0.453391
	0.370801	0.0156251	0.370801	0.0180803		0.40717	0.370375	0.40717	0.452305
	0.371121	0.0150128	0.371121	0.0171196		0.407457	0.373581	0.407457	0.455212
	0.371402	0.0142317	0.371402	0.0155579		0.407722	0.371886	0.407722	0.453521
	0.371684	0.0134958	0.371684	0.0152443		0.407932	0.371511	0.407932	0.453828
	0.371969	0.0138647	0.371969	0.015961		0.408274	0.369674	0.408274	0.452069
	0.372314	0.0145516	0.372314	0.0173908		0.408518	0.372023	0.408518	0.453633
	0.372569	0.0142692	0.372569	0.0165937		0.408839	0.375752	0.408839	0.455609
	0.372833	0.0159673	0.372833	0.0173902		0.409232	0.371179	0.409232	0.45059
	0.373123	0.0175046	0.373123	0.0182273		0.409539	0.370305	0.409539	0.4503
	0.373396	0.016523	0.373396	0.0177559		0.409845	0.366073	0.409845	0.445823
	0.373661	0.0140114	0.373661	0.0165179		0.410133	0.367016	0.410133	0.446036
	0.373964	0.015219	0.373964	0.0166621		0.410457	0.366491	0.410457	0.44573
	0.374237	0.0133153	0.374237	0.0161256		0.410831	0.365538	0.410831	0.444188
	0.374501	0.0114648	0.374501	0.0156219		0.411097	0.365304	0.411097	0.443612
	0.374745	0.0118352	0.374745	0.0165057		0.411443	0.363686	0.411443	0.441754
	0.375047	0.0107498	0.375047	0.0148893		0.411716	0.362691	0.411716	0.440939
	0.375421	0.00991911	0.375421	0.0147499		0.412048	0.362226	0.412048	0.439295
	0.375744	0.00992859	0.375744	0.0158733		0.412344	0.363725	0.412344	0.439977
	0.376066	0.00864903	0.376066	0.0154081		0.412702	0.367062	0.412702	0.442612
	0.376332	0.00875417	0.376332	0.0160083		0.413024	0.367293	0.413024	0.442419
	0.376629	0.00851058	0.376629	0.0168665		0.413372	0.367196	0.413372	0.441558
	0.376863	0.0084867	0.376863	0.0158867		0.413646	0.368955	0.413646	0.44224
	0.377123	0.0100518	0.377123	0.0166988		0.413937	0.369094	0.413937	0.44157
	0.377443	0.00852231	0.377443	0.0158631		0.414277	0.37113	0.414277	0.443606
	0.37767	0.00939579	0.37767	0.0180188		0.414605	0.372347	0.414605	0.443328
	0.377897	0.0105881	0.377897	0.019774		0.414898	0.371901	0.414898	0.442403
	0.378243	0.0096355	0.378243	0.0212734		0.415145	0.370523	0.415145	0.440272
	0.378551	0.00818728	0.378551	0.0196967		0.415513	0.371642	0.415513	0.439744
	0.378777	0.0116759	0.378777	0.0229675		0.415803	0.372731	0.415803	0.440412
	0.379033	0.00998353	0.379033	0.021973		0.416075	0.373903	0.416075	0.440534
	0.37932	0.00873106	0.37932	0.0200043		0.416355	0.368849	0.416355	0.43492
	0.37959	0.00777139	0.37959	0.0184299		0.416624	0.37158	0.416624	0.437954
	0.379875	0.0109701	0.379875	0.0200512		0.417031	0.372697	0.417031	0.439006
	0.38011	0.0086199	0.38011	0.019273		0.417402	0.371694	0.417402	0.436627
	0.380363	0.00996596	0.380363	0.0207254		0.417687	0.372205	0.417687	0.436195
	0.380649	0.0112106	0.380649	0.021472		0.41791	0.372081	0.41791	0.435127
	0.380878	0.00977332	0.380878	0.0200364		0.41818	0.373097	0.41818	0.436168
	0.381103	0.00697058	0.381103	0.0176028		0.418448	0.374882	0.418448	0.43684
	0.381339	0.00714338	0.381339	0.0176127		0.418744	0.37709	0.418744	0.438798
	0.381557	0.00645112	0.381557	0.0183279		0.419136	0.378368	0.419136	0.439677
	0.381795	0.00620712	0.381795	0.0185842		0.419464	0.378077	0.419464	0.439006
	0.382152	0.0062985	0.382152	0.0180274		0.419784	0.377025	0.419784	0.438319
	0.382527	0.00583493	0.382527	0.0167965		0.420032	0.374295	0.420032	0.435343
	0.382845	0.00745162	0.382845	0.0192884		0.420339	0.374471	0.420339	0.435388
	0.383082	0.00623755	0.383082	0.0190948		0.420605	0.372048	0.420605	0.432017
	0.383331	0.00141964	0.383331	0.013154		0.42088	0.371851	0.42088	0.431027
	0.383557	-0.000442231	0.383557	0.0110366		0.421136	0.370609	0.421136	0.42905
	0.383783	-0.000818637	0.383783	0.0114601		0.421457	0.369335	0.421457	0.427424
	0.384056	0.00128147	0.384056	0.0139636		0.421739	0.368956	0.421739	0.425893
	0.384299	0.00258319	0.384299	0.0162662		0.422018	0.366355	0.422018	0.422211
	0.384578	0.00218461	0.384578	0.0166981		0.422254	0.367015	0.422254	0.42282
	0.384841	0.00179299	0.384841	0.0150977		0.422645	0.367782	0.422645	0.422502
	0.38521	0.000406728	0.38521	0.013249		0.422885	0.36538	0.422885	0.420542
	0.385602	0.000542951	0.385602	0.0141313		0.423275	0.364691	0.423275	0.420502
	0.385862	0.0013557	0.385862	0.0150289		0.423642	0.36695	0.423642	0.422424
	0.386119	0.00150631	0.386119	0.0151624		0.423898	0.365957	0.423898	0.421261
	0.386453	0.00114388	0.386453	0.0146453		0.424157	0.36364	0.424157	0.419277
	0.386687	-0.00120565	0.386687	0.0128926		0.424452	0.365577	0.424452	0.421107
	0.386918	0.0014379	0.386918	0.015157		0.424704	0.363379	0.424704	0.418297
	0.387197	0.00249194	0.387197	0.014991		0.424975	0.362427	0.424975	0.417474
	0.387404	0.00276909	0.387404	0.0149732		0.4253	0.358161	0.4253	0.414989
	0.387635	0.000869593	0.387635	0.012649		0.425604	0.353644	0.425604	0.410374
	0.38785	-0.00144143	0.38785	0.0107012		0.425923	0.354111	0.425923	0.410432
	0.388069	-0.000541661	0.388069	0.0127349		0.426173	0.351117	0.426173	0.406901
	0.388334	-0.00119367	0.388334	0.0114605		0.426365	0.348091	0.426365	0.40378
	0.388606	-0.00491665	0.388606	0.00748629		0.426631	0.346528	0.426631	0.401777
	0.388851	-0.00461872	0.388851	0.0074753		0.426921	0.342689	0.426921	0.397048
	0.389055	-0.00581491	0.389055	0.00579739		0.427177	0.337801	0.427177	0.392254
	0.389306	-0.00841227	0.389306	0.00350076		0.427502	0.332796	0.427502	0.387396
	0.389539	-0.0104134	0.389539	0.00155273		0.427738	0.329095	0.427738	0.383285
	0.389806	-0.0130606	0.389806	-0.000340348		0.428009	0.325052	0.428009	0.379213
	0.390118	-0.013445	0.390118	0.000671838		0.428389	0.323667	0.428389	0.377189
	0.390464	-0.012398	0.390464	0.00211403		0.428674	0.318295	0.428674	0.37167
	0.390707	-0.0118023	0.390707	0.0027203		0.429004	0.317221	0.429004	0.370485
	0.390944	-0.0132945	0.390944	0.00130156		0.429289	0.315424	0.429289	0.36806
	0.391197	-0.012679	0.391197	0.000232688		0.429574	0.31292	0.429574	0.365941
	0.391477	-0.0123791	0.391477	0.000206936		0.429817	0.310996	0.429817	0.363352
	0.391797	-0.0139654	0.391797	-0.00326871		0.43009	0.306327	0.43009	0.35838
	0.392093	-0.0141598	0.392093	-0.0043199		0.430337	0.304471	0.430337	0.356358
	0.392349	-0.0135714	0.392349	-0.00279949		0.430578	0.296336	0.430578	0.347307
	0.392618	-0.014231	0.392618	-0.00346094		0.430871	0.293737	0.430871	0.34526
	0.392842	-0.0153194	0.392842	-0.00401422		0.431161	0.289897	0.431161	0.341534
	0.393114	-0.0150909	0.393114	-0.00505432		0.431499	0.288693	0.431499	0.339951
	0.393413	-0.0139278	0.393413	-0.00500072		0.431844	0.286859	0.431844	0.338456
	0.393656	-0.0113769	0.393656	-0.00285022		0.432117	0.284021	0.432117	0.335527
	0.393844	-0.0124708	0.393844	-0.00593255		0.432386	0.280837	0.432386	0.332361
	0.394106	-0.0113953	0.394106	-0.00443749		0.432714	0.273772	0.432714	0.325645
	0.394402	-0.0118524	0.394402	-0.00491725		0.433026	0.271592	0.433026	0.324709
	0.394605	-0.0121825	0.394605	-0.00565792		0.433258	0.2704	0.433258	0.32417
	0.394833	-0.0142112	0.394833	-0.0081764		0.433536	0.269051	0.433536	0.32269
	0.395073	-0.0143222	0.395073	-0.00835117		0.433811	0.26541	0.433811	0.319408
	0.395362	-0.0150863	0.395362	-0.00894985		0.434003	0.263006	0.434003	0.317253
	0.395696	-0.0155357	0.395696	-0.0101654		0.434255	0.262263	0.434255	0.316433
	0.39596	-0.017533	0.39596	-0.0123429		0.434494	0.254007	0.434494	0.308873
	0.396231	-0.0155715	0.396231	-0.0125835		0.434711	0.252508	0.434711	0.307914
	0.396496	-0.016419	0.396496	-0.0126207		0.434996	0.250336	0.434996	0.305968
	0.396735	-0.0170231	0.396735	-0.0137235		0.435262	0.247944	0.435262	0.303128
	0.396987	-0.0192473	0.396987	-0.0168726		0.435563	0.247524	0.435563	0.30157
	0.397201	-0.0196959	0.397201	-0.0190005		0.435887	0.239645	0.435887	0.294828
	0.397389	-0.0189407	0.397389	-0.0198741		0.436288	0.235414	0.436288	0.290593
	0.397663	-0.0196371	0.397663	-0.0203879		0.436589	0.22845	0.436589	0.284435
	0.3979	-0.019665	0.3979	-0.021799		0.436812	0.222851	0.436812	0.278505
	0.398138	-0.0202724	0.398138	-0.0224763		0.437061	0.21574	0.437061	0.270934
	0.398399	-0.0206953	0.398399	-0.0229033		0.437376	0.213017	0.437376	0.267941
	0.398639	-0.020068	0.398639	-0.0233957		0.437704	0.213925	0.437704	0.268753
	0.398956	-0.0219224	0.398956	-0.0252708		0.437989	0.21359	0.437989	0.26745
	0.399211	-0.0220382	0.399211	-0.0259811		0.438328	0.208538	0.438328	0.262408
	0.399424	-0.0219857	0.399424	-0.0255134		0.438571	0.202501	0.438571	0.257515
	0.399639	-0.0217365	0.399639	-0.0254274		0.438795	0.202508	0.438795	0.256631
	0.399833	-0.022899	0.399833	-0.026495		0.439111	0.202262	0.439111	0.255709
	0.400049	-0.0229643	0.400049	-0.0260864		0.439484	0.203324	0.439484	0.256911
	0.400359	-0.0223259	0.400359	-0.026947		0.439735	0.202561	0.439735	0.256436
	0.40059	-0.0249947	0.40059	-0.0285874		0.439981	0.198748	0.439981	0.251474
	0.400836	-0.0240802	0.400836	-0.0287228		0.440253	0.19548	0.440253	0.248384
	0.401109	-0.0230795	0.401109	-0.0282343		0.440569	0.195595	0.440569	0.249187
	0.40134	-0.0241587	0.40134	-0.0295588		0.440775	0.195391	0.440775	0.248782
	0.401533	-0.0242782	0.401533	-0.0295898		0.441023	0.192925	0.441023	0.245835
	0.401783	-0.0226934	0.401783	-0.0290174		0.441282	0.192337	0.441282	0.246112
	0.402046	-0.0208574	0.402046	-0.0281128		0.441554	0.189347	0.441554	0.243173
	0.4023	-0.0200924	0.4023	-0.0286195		0.441797	0.186715	0.441797	0.240495
	0.402523	-0.0196548	0.402523	-0.0296245		0.442069	0.188149	0.442069	0.241179
	0.402791	-0.0167972	0.402791	-0.029349		0.442365	0.188891	0.442365	0.241688
	0.403043	-0.016742	0.403043	-0.0286601		0.442564	0.188449	0.442564	0.240819
	0.403335	-0.0139309	0.403335	-0.0252206		0.442809	0.191098	0.442809	0.243911
	0.403527	-0.0142857	0.403527	-0.026075		0.443073	0.188528	0.443073	0.240333
	0.40371	-0.0135261	0.40371	-0.0252885		0.443265	0.189942	0.443265	0.241137
	0.403942	-0.0122551	0.403942	-0.0236721		0.443575	0.191839	0.443575	0.242556
	0.404166	-0.0143179	0.404166	-0.0274961		0.443858	0.191924	0.443858	0.243309
	0.404426	-0.0146162	0.404426	-0.0280028		0.444038	0.194918	0.444038	0.247343
	0.404733	-0.0157335	0.404733	-0.0286101		0.444275	0.19345	0.444275	0.245206
	0.405015	-0.0145325	0.405015	-0.0281495		0.444534	0.192963	0.444534	0.245374
	0.405284	-0.0195424	0.405284	-0.0322396		0.44478	0.19065	0.44478	0.243326
	0.405497	-0.0190963	0.405497	-0.0312168		0.445138	0.189039	0.445138	0.241703
	0.405694	-0.0200736	0.405694	-0.0304075		0.445356	0.186641	0.445356	0.238294
	0.405949	-0.0187921	0.405949	-0.0292941		0.445712	0.188111	0.445712	0.239577
	0.406212	-0.0183877	0.406212	-0.0287683		0.445997	0.187816	0.445997	0.239312
	0.406429	-0.0185092	0.406429	-0.0283324		0.446264	0.192214	0.446264	0.243535
	0.406644	-0.0175436	0.406644	-0.0269583		0.446521	0.193512	0.446521	0.243898
	0.406887	-0.0164695	0.406887	-0.0259754		0.446718	0.190957	0.446718	0.242985
	0.407127	-0.0183864	0.407127	-0.0271086		0.446962	0.190213	0.446962	0.242893
	0.407362	-0.0161176	0.407362	-0.0252352		0.447187	0.185242	0.447187	0.237603
	0.407606	-0.0117402	0.407606	-0.0212136		0.447402	0.184807	0.447402	0.237064
	0.407879	-0.0110847	0.407879	-0.019879		0.447668	0.182778	0.447668	0.235312
	0.408155	-0.00966752	0.408155	-0.0177507		0.447979	0.181956	0.447979	0.234506
	0.408338	-0.00824935	0.408338	-0.0159944		0.448249	0.181069	0.448249	0.233362
	0.408546	-0.00289433	0.408546	-0.00953213		0.448547	0.18222	0.448547	0.234399
	0.408781	-0.000781107	0.408781	-0.0064026		0.448875	0.182178	0.448875	0.23494
	0.408996	-0.000534466	0.408996	-0.00604099		0.449129	0.1812	0.449129	0.234432
	0.409213	0.00251947	0.409213	-0.00245322		0.449377	0.187031	0.449377	0.239386
	0.409423	0.000173862	0.409423	-0.00360467		0.449678	0.185809	0.449678	0.238518
	0.409693	0.00171892	0.409693	-0.00206546		0.450014	0.188602	0.450014	0.242263
	0.410016	0.000713312	0.410016	-0.00254795		0.450302	0.188526	0.450302	0.24145
	0.410237	0.0021894	0.410237	-5.05179e-07		0.450532	0.189823	0.450532	0.243661
	0.410481	-8.92192e-06	0.410481	-0.00177971		0.450723	0.189267	0.450723	0.243155
	0.410708	0.00112277	0.410708	-0.000407795		0.450967	0.189823	0.450967	0.242653
	0.410994	0.00132284	0.410994	3.17869e-05		0.451216	0.186511	0.451216	0.239346
	0.411224	0.00353204	0.411224	0.00264771		0.451448	0.186706	0.451448	0.239213
	0.411427	0.00441601	0.411427	0.0049132		0.451705	0.185531	0.451705	0.238436
	0.41166	0.00697824	0.41166	0.00786064		0.451948	0.182882	0.451948	0.235087
	0.411863	0.00454185	0.411863	0.00593009		0.452189	0.181622	0.452189	0.233974
	0.412115	0.00526501	0.412115	0.00807287		0.452451	0.178799	0.452451	0.230159
	0.412348	0.00744434	0.412348	0.0118245		0.452727	0.176571	0.452727	0.226392
	0.412541	0.00643783	0.412541	0.0109015		0.452975	0.177127	0.452975	0.226257
	0.412788	0.00667061	0.412788	0.0118478		0.453219	0.178958	0.453219	0.227027
	0.413067	0.00417268	0.413067	0.00963837		0.45346	0.175604	0.45346	0.223249
	0.413317	0.00371091	0.413317	0.00890459		0.453696	0.17482	0.453696	0.222202
	0.413588	0.00424015	0.413588	0.00946655		0.45395	0.174902	0.45395	0.221768
	0.41379	0.00529844	0.41379	0.00997464		0.454165	0.175981	0.454165	0.222997
	0.414054	0.0051901	0.414054	0.00935484		0.454442	0.17891	0.454442	0.225748
	0.414315	0.00450549	0.414315	0.00857485		0.454688	0.17854	0.454688	0.225031
	0.414631	0.00453601	0.414631	0.0087084		0.454967	0.17814	0.454967	0.224564
	0.414895	0.00783186	0.414895	0.0119072		0.455196	0.181235	0.455196	0.227332
	0.415097	0.0112949	0.415097	0.0149239		0.455513	0.183224	0.455513	0.22854
	0.41532	0.00948006	0.41532	0.0134828		0.455809	0.184696	0.455809	0.229541
	0.415479	0.00878223	0.415479	0.0128449		0.45604	0.185673	0.45604	0.2301
	0.41567	0.00906525	0.41567	0.0133218		0.456312	0.183548	0.456312	0.228363
	0.415882	0.0115019	0.415882	0.0155459		0.45652	0.182071	0.45652	0.225985
	0.416095	0.0135768	0.416095	0.0183564		0.456777	0.181786	0.456777	0.226548
	0.416343	0.0154027	0.416343	0.020393		0.456966	0.180215	0.456966	0.225278
	0.416596	0.016257	0.416596	0.021296		0.457196	0.178589	0.457196	0.224353
	0.416805	0.0167827	0.416805	0.0211389		0.457439	0.180347	0.457439	0.226374
	0.416986	0.0190747	0.416986	0.0237687		0.457692	0.183484	0.457692	0.228253
	0.417186	0.0200673	0.417186	0.024021		0.457917	0.183484	0.457917	0.228
	0.417368	0.0195393	0.417368	0.0228854		0.458184	0.183569	0.458184	0.228582
	0.417544	0.020615	0.417544	0.0236445		0.458486	0.18186	0.458486	0.226848
	0.41773	0.0173917	0.41773	0.0209709		0.458722	0.18351	0.458722	0.229017
	0.417949	0.0197636	0.417949	0.0234715		0.458947	0.180659	0.458947	0.22691
	0.418244	0.019284	0.418244	0.0226924		0.459185	0.182813	0.459185	0.228513
	0.418514	0.0198256	0.418514	0.0228024		0.45949	0.180639	0.45949	0.225255
	0.418758	0.0212162	0.418758	0.0233885		0.459758	0.178009	0.459758	0.222768
	0.418973	0.0224488	0.418973	0.0234704		0.460133	0.176752	0.460133	0.221432
	0.419161	0.0214495	0.419161	0.0222574		0.460421	0.175568	0.460421	0.219989
	0.419366	0.0220338	0.419366	0.0219735		0.460707	0.174866	0.460707	0.219551
	0.419624	0.0211771	0.419624	0.0211416		0.460903	0.171921	0.460903	0.215805
	0.419831	0.020994	0.419831	0.0200212		0.461145	0.171126	0.461145	0.214724
	0.420034	0.0204933	0.420034	0.0196143		0.461412	0.170781	0.461412	0.213558
	0.420291	0.0176554	0.420291	0.0165919		0.461693	0.169256	0.461693	0.210952
	0.420506	0.0181484	0.420506	0.0159264		0.461935	0.168077	0.461935	0.209306
	0.420714	0.0184261	0.420714	0.0166155		0.462154	0.165492	0.462154	0.20665
	0.420974	0.0184081	0.420974	0.0159956		0.462324	0.165983	0.462324	0.206714
	0.421195	0.0187524	0.421195	0.0153297		0.462618	0.164872	0.462618	0.205999
	0.421465	0.0178107	0.421465	0.014047		0.462929	0.164856	0.462929	0.205835
	0.421684	0.0173726	0.421684	0.0141252		0.463172	0.165188	0.463172	0.20662
	0.421932	0.0159241	0.421932	0.0123176		0.463397	0.16718	0.463397	0.208788
	0.422156	0.0139645	0.422156	0.0103365		0.463644	0.16532	0.463644	0.207526
	0.422373	0.0131133	0.422373	0.00926188		0.463822	0.161368	0.463822	0.202918
	0.422594	0.0147829	0.422594	0.00994697		0.464032	0.16073	0.464032	0.202253
	0.42281	0.0154861	0.42281	0.0106326		0.464238	0.161126	0.464238	0.203501
	0.423023	0.0138553	0.423023	0.00981344		0.464419	0.16278	0.464419	0.204275
	0.423273	0.0123262	0.423273	0.00802965		0.46464	0.161052	0.46464	0.203555
	0.423502	0.014731	0.423502	0.0103596		0.464877	0.156722	0.464877	0.199666
	0.423733	0.0132599	0.423733	0.00805195		0.465095	0.153944	0.465095	0.196299
	0.423924	0.0117011	0.423924	0.00556393		0.465362	0.151699	0.465362	0.193889
	0.424155	0.0133037	0.424155	0.0059997		0.465642	0.15431	0.465642	0.197036
	0.424328	0.0125963	0.424328	0.0055845		0.46589	0.155154	0.46589	0.198477
	0.424493	0.0126648	0.424493	0.00462898		0.46613	0.153859	0.46613	0.196654
	0.424712	0.0122612	0.424712	0.00419773		0.466367	0.152769	0.466367	0.195907
	0.424961	0.016438	0.424961	0.00843413		0.466606	0.153	0.466606	0.196086
	0.425142	0.0163543	0.425142	0.0085203		0.466912	0.151369	0.466912	0.194334
	0.425374	0.0149588	0.425374	0.00730147		0.467147	0.153674	0.467147	0.196133
	0.42558	0.0142361	0.42558	0.0061572		0.467356	0.15667	0.467356	0.199137
	0.425801	0.0130642	0.425801	0.00556338		0.467589	0.154041	0.467589	0.197193
	0.426068	0.00954855	0.426068	0.00354029		0.467831	0.154457	0.467831	0.197752
	0.426288	0.00557682	0.426288	-0.000440562		0.468077	0.155836	0.468077	0.198892
	0.426509	0.00206976	0.426509	-0.00360184		0.46826	0.153154	0.46826	0.196367
	0.426753	0.00455719	0.426753	-0.000827228		0.468515	0.155111	0.468515	0.198782
	0.427004	0.00211715	0.427004	-0.003423		0.468714	0.153827	0.468714	0.198512
	0.427195	-0.00154648	0.427195	-0.00671822		0.46887	0.153179	0.46887	0.197934
	0.427383	-8.96461e-05	0.427383	-0.00479742		0.469128	0.153566	0.469128	0.197932
	0.427569	-0.00122424	0.427569	-0.00443413		0.469367	0.14921	0.469367	0.192682
	0.427766	-0.00176473	0.427766	-0.005226		0.469605	0.149541	0.469605	0.193905
	0.427971	-0.00668514	0.427971	-0.0103674		0.469827	0.14775	0.469827	0.191573
	0.428212	-0.00347831	0.428212	-0.00769794		0.470016	0.149786	0.470016	0.193186
	0.428449	-0.00291892	0.428449	-0.00701179		0.470255	0.149324	0.470255	0.191566
	0.428752	-0.00381513	0.428752	-0.00775182		0.4705	0.152187	0.4705	0.194815
	0.429025	-0.00581952	0.429025	-0.00974091		0.470785	0.153968	0.470785	0.196632
	0.429186	-0.00497874	0.429186	-0.00881273		0.471085	0.155552	0.471085	0.197734
	0.429373	-0.00665265	0.429373	-0.0112153		0.471343	0.150511	0.471343	0.19329
	0.429589	-0.0080123	0.429589	-0.0124357		0.471639	0.15005	0.471639	0.192677
	0.429769	-0.00921692	0.429769	-0.0133182		0.4719	0.150748	0.4719	0.192788
	0.429995	-0.00632022	0.429995	-0.0102593		0.472152	0.147544	0.472152	0.189591
	0.430183	-0.00590439	0.430183	-0.00953185		0.472383	0.148749	0.472383	0.190348
	0.430386	-0.00778021	0.430386	-0.010694		0.47263	0.149522	0.47263	0.190227
	0.430586	-0.00686657	0.430586	-0.00969117		0.472909	0.150052	0.472909	0.190327
	0.430777	-0.00683412	0.430777	-0.00847734		0.47316	0.150148	0.47316	0.190108
	0.430962	-0.009715	0.430962	-0.0116088		0.473398	0.147739	0.473398	0.187547
	0.43121	-0.0152755	0.43121	-0.0169014		0.473619	0.14919	0.473619	0.188473
	0.431438	-0.0130675	0.431438	-0.0141063		0.473837	0.148677	0.473837	0.187778
	0.431632	-0.0131685	0.431632	-0.0129561		0.474072	0.150827	0.474072	0.189214
	0.431819	-0.0144481	0.431819	-0.013598		0.474271	0.147354	0.474271	0.185561
	0.432098	-0.0150427	0.432098	-0.0142401		0.474473	0.14843	0.474473	0.185968
	0.432343	-0.0153046	0.432343	-0.0143001		0.474679	0.148235	0.474679	0.184515
	0.432574	-0.0129888	0.432574	-0.0111379		0.474872	0.14498	0.474872	0.180264
	0.432814	-0.0136061	0.432814	-0.0111172		0.475081	0.144106	0.475081	0.179149
	0.433009	-0.0114333	0.433009	-0.00850719		0.475272	0.143816	0.475272	0.177816
	0.433242	-0.0136963	0.433242	-0.0100448		0.4755	0.139296	0.4755	0.173295
	0.433454	-0.0145461	0.433454	-0.0108874		0.475715	0.138598	0.475715	0.172167
	0.433644	-0.0166077	0.433644	-0.0127795		0.47599	0.136614	0.47599	0.169941
	0.433829	-0.0150021	0.433829	-0.011493		0.476215	0.136501	0.476215	0.168383
	0.434052	-0.0151412	0.434052	-0.0119511		0.476399	0.136679	0.476399	0.168009
	0.434291	-0.0145251	0.434291	-0.0112232		0.476632	0.137968	0.476632	0.168559
	0.434465	-0.0138148	0.434465	-0.0102484		0.476951	0.139731	0.476951	0.169634
	0.434709	-0.0147499	0.434709	-0.0122402		0.477223	0.141574	0.477223	0.171005
	0.434914	-0.0137785	0.434914	-0.010933		0.477435	0.140796	0.477435	0.169227
	0.435157	-0.013561	0.435157	-0.0110811		0.477671	0.138675	0.477671	0.167179
	0.435336	-0.0124814	0.435336	-0.0101834		0.477892	0.141415	0.477892	0.170257
	0.435539	-0.0105668	0.435539	-0.00802334		0.478179	0.143756	0.478179	0.17171
	0.435749	-0.00733201	0.435749	-0.00429496		0.47844	0.146032	0.47844	0.173543
	0.435966	-0.00818364	0.435966	-0.00424315		0.478624	0.145547	0.478624	0.172376
	0.436132	-0.0089801	0.436132	-0.00430301		0.478798	0.144339	0.478798	0.170342
	0.436363	-0.00841662	0.436363	-0.00342548		0.479035	0.146519	0.479035	0.172668
	0.436585	-0.00576407	0.436585	-0.000679114		0.479241	0.147307	0.479241	0.172734
	0.436845	-0.00249582	0.436845	0.00301853		0.479474	0.145747	0.479474	0.17066
	0.437078	-0.00434466	0.437078	0.00124808		0.479744	0.144383	0.479744	0.170119
	0.437274	-0.00243723	0.437274	0.00332684		0.479971	0.144422	0.479971	0.170219
	0.437467	0.000185039	0.437467	0.00639427		0.480244	0.141473	0.480244	0.167321
	0.437692	0.00298931	0.437692	0.00948814		0.480487	0.143982	0.480487	0.169645
	0.43781	0.00317131	0.43781	0.009845		0.480669	0.145445	0.480669	0.171462
	0.437982	0.000566092	0.437982	0.00729638		0.480932	0.14687	0.480932	0.172086
	0.43815	0.000794469	0.43815	0.00766205		0.481197	0.149252	0.481197	0.173163
	0.438392	0.00340548	0.438392	0.0106725		0.481385	0.150113	0.481385	0.174151
	0.43859	0.00422593	0.43859	0.0119052		0.481587	0.151388	0.481587	0.175362
	0.438747	0.00389886	0.438747	0.0110426		0.481796	0.148272	0.481796	0.172624
	0.43894	0.00310489	0.43894	0.0103602		0.481989	0.150608	0.481989	0.175496
	0.439131	0.0043885	0.439131	0.0127078		0.482188	0.149637	0.482188	0.174567
	0.439322	0.00383983	0.439322	0.0125407		0.482476	0.150255	0.482476	0.176117
	0.439525	0.0070652	0.439525	0.0152558		0.482749	0.146481	0.482749	0.172351
	0.439721	0.00789389	0.439721	0.0160808		0.483001	0.150237	0.483001	0.175457
	0.439906	0.00952708	0.439906	0.0172871		0.483202	0.147709	0.483202	0.17379
	0.440108	0.00863638	0.440108	0.0160166		0.483405	0.149125	0.483405	0.175053
	0.440336	0.00963977	0.440336	0.0169508		0.483632	0.14563	0.483632	0.171495
	0.440536	0.0103237	0.440536	0.0177559		0.483883	0.144666	0.483883	0.171734
	0.44077	0.0103872	0.44077	0.0176572		0.484159	0.145298	0.484159	0.172612
	0.440981	0.0115408	0.440981	0.0188146		0.484392	0.149249	0.484392	0.177028
	0.441185	0.0132845	0.441185	0.0207499		0.484588	0.146782	0.484588	0.175046
	0.441397	0.0115849	0.441397	0.0192277		0.484763	0.148355	0.484763	0.175697
	0.44158	0.0119334	0.44158	0.0196558		0.484948	0.146262	0.484948	0.17424
	0.441825	0.014414	0.441825	0.0220075		0.485141	0.144013	0.485141	0.171737
	0.441997	0.0159494	0.441997	0.02427		0.485358	0.144508	0.485358	0.17275
	0.442185	0.0149284	0.442185	0.0231663		0.485619	0.144426	0.485619	0.173495
	0.442412	0.0152007	0.442412	0.0230063		0.485897	0.142831	0.485897	0.171704
	0.442611	0.0150165	0.442611	0.0229882		0.486055	0.139596	0.486055	0.169075
	0.442858	0.0166769	0.442858	0.0246223		0.486292	0.13863	0.486292	0.167948
	0.443126	0.016631	0.443126	0.0246543		0.486551	0.139031	0.486551	0.167575
	0.443311	0.0187415	0.443311	0.0265011		0.486744	0.137366	0.486744	0.166484
	0.443496	0.0209382	0.443496	0.0281487		0.486988	0.139259	0.486988	0.167268
	0.443682	0.021564	0.443682	0.0286887		0.487172	0.138459	0.487172	0.166006
	0.443896	0.0217229	0.443896	0.0295272		0.487342	0.13765	0.487342	0.164416
	0.444083	0.0208105	0.444083	0.027764		0.48757	0.137418	0.48757	0.163783
	0.444313	0.0230688	0.444313	0.0285553		0.487802	0.135384	0.487802	0.162316
	0.44451	0.023516	0.44451	0.0287341		0.488033	0.135522	0.488033	0.162537
	0.444695	0.0217734	0.444695	0.0264776		0.488214	0.139197	0.488214	0.167636
	0.444902	0.0232004	0.444902	0.0274719		0.488451	0.137481	0.488451	0.166608
	0.445065	0.0240029	0.445065	0.0281587		0.488629	0.136728	0.488629	0.166232
	0.445238	0.0262935	0.445238	0.0300788		0.488838	0.133292	0.488838	0.162957
	0.445448	0.0276701	0.445448	0.0308143		0.489086	0.133305	0.489086	0.16265
	0.445583	0.0291265	0.445583	0.0322442		0.489357	0.134754	0.489357	0.164714
	0.44576	0.031238	0.44576	0.0341841		0.489568	0.134243	0.489568	0.165077
	0.446016	0.0288639	0.446016	0.0316803		0.489752	0.133696	0.489752	0.165302
	0.446215	0.0279151	0.446215	0.0300362		0.489971	0.136254	0.489971	0.167833
	0.446412	0.0273497	0.446412	0.0290579		0.49021	0.136689	0.49021	0.16882
	0.446599	0.0249012	0.446599	0.0268089		0.490427	0.134674	0.490427	0.167198
	0.446796	0.0242129	0.446796	0.025927		0.490654	0.136428	0.490654	0.168916
	0.44702	0.0244655	0.44702	0.0259001		0.490866	0.133314	0.490866	0.166436
	0.447272	0.0268126	0.447272	0.0282576		0.491042	0.131642	0.491042	0.165064
	0.447509	0.0265673	0.447509	0.027965		0.49124	0.13139	0.49124	0.164526
	0.447737	0.0227054	0.447737	0.0239236		0.491441	0.128056	0.491441	0.161967
	0.447902	0.0228348	0.447902	0.0243591		0.49163	0.127718	0.49163	0.161613
	0.448051	0.022724	0.448051	0.0236412		0.491821	0.123255	0.491821	0.156968
	0.4482	0.0213704	0.4482	0.0219623		0.492021	0.120375	0.492021	0.154154
	0.448413	0.0183972	0.448413	0.0175523		0.492211	0.121478	0.492211	0.155501
	0.448608	0.0163394	0.448608	0.0155914		0.492484	0.120914	0.492484	0.153335
	0.448801	0.018988	0.448801	0.018403		0.492726	0.122138	0.492726	0.154443
	0.448986	0.0182352	0.448986	0.0176106		0.492982	0.120049	0.492982	0.152797
	0.449221	0.0178694	0.449221	0.0170665		0.493269	0.114362	0.493269	0.147689
	0.449452	0.0175275	0.449452	0.0159335		0.493489	0.111928	0.493489	0.145046
	0.449674	0.0185279	0.449674	0.0168384		0.493719	0.108447	0.493719	0.140805
	0.4499	0.0178814	0.4499	0.0151649		0.493923	0.107773	0.493923	0.140027
	0.450076	0.0204369	0.450076	0.018439		0.494146	0.108526	0.494146	0.140186
	0.450209	0.0216106	0.450209	0.0191532		0.494353	0.107194	0.494353	0.139066
	0.450377	0.0206	0.450377	0.0182111		0.494512	0.106326	0.494512	0.137497
	0.450612	0.0212937	0.450612	0.0190098		0.494738	0.106168	0.494738	0.136022
	0.450899	0.0194735	0.450899	0.0173663		0.494987	0.108595	0.494987	0.138554
	0.451142	0.0184584	0.451142	0.0170033		0.495191	0.107829	0.495191	0.138239
	0.451346	0.0177859	0.451346	0.0171115		0.495445	0.104312	0.495445	0.134314
	0.45155	0.0170264	0.45155	0.0166025		0.495641	0.10425	0.495641	0.134205
	0.451711	0.0190508	0.451711	0.0186666		0.495858	0.105267	0.495858	0.134403
	0.451876	0.0199538	0.451876	0.0195476		0.496096	0.102734	0.496096	0.131492
	0.452027	0.0182172	0.452027	0.0177179		0.496259	0.100467	0.496259	0.128942
	0.452231	0.0176834	0.452231	0.0167812		0.496471	0.0961942	0.496471	0.124623
	0.452454	0.0144097	0.452454	0.0133298		0.496645	0.0913176	0.496645	0.119337
	0.452595	0.017199	0.452595	0.0158919		0.496829	0.0883806	0.496829	0.115433
	0.452799	0.0151709	0.452799	0.0139352		0.49706	0.0830431	0.49706	0.109968
	0.453027	0.0120862	0.453027	0.0106214		0.497329	0.0828674	0.497329	0.109936
	0.453203	0.0104691	0.453203	0.00881649		0.497518	0.0786309	0.497518	0.104489
	0.453388	0.008694	0.453388	0.00658		0.497749	0.0801679	0.497749	0.104848
	0.453576	0.00923825	0.453576	0.00641328		0.49797	0.078499	0.49797	0.103116
	0.453739	0.0100313	0.453739	0.0074186		0.498155	0.0777829	0.498155	0.102096
	0.453917	0.0121141	0.453917	0.00959511		0.498297	0.0753726	0.498297	0.0992323
	0.4541	0.0100887	0.4541	0.00787959		0.498523	0.0744191	0.498523	0.098232
	0.454317	0.00999967	0.454317	0.00827051		0.498748	0.074672	0.498748	0.0988677
	0.454495	0.0116429	0.454495	0.00948737		0.49899	0.0740904	0.49899	0.0978383
	0.454641	0.00819222	0.454641	0.0063621		0.499196	0.0736239	0.499196	0.0972654
	0.454804	0.00534218	0.454804	0.00389354		0.499346	0.0775948	0.499346	0.101393
	0.455017	0.00356393	0.455017	0.0029555		0.499508	0.0757181	0.499508	0.0999551
	0.4552	0.00168388	0.4552	0.00183848		0.499681	0.0738054	0.499681	0.096656
	0.455359	0.00366464	0.455359	0.00402862		0.499996	0.072971	0.499996	0.0955902
	0.455519	0.00199557	0.455519	0.00256389		0.500279	0.0705777	0.500279	0.093561
	0.455713	0.000777602	0.455713	0.0012295		0.500552	0.0664684	0.500552	0.0904272
	0.455889	-0.00153072	0.455889	-0.000374911		0.500775	0.0642793	0.500775	0.0883034
	0.456056	-0.00346897	0.456056	-0.0015563		0.500941	0.0645588	0.500941	0.0886639
	0.456246	-0.00394816	0.456246	-0.00178905		0.501112	0.0627245	0.501112	0.0863811
	0.456456	-0.00785469	0.456456	-0.00529904		0.50133	0.0617428	0.50133	0.0854489
	0.456761	-0.0129374	0.456761	-0.0106114		0.501548	0.0627756	0.501548	0.0859613
	0.457008	-0.0122313	0.457008	-0.0100088		0.501795	0.060861	0.501795	0.0834775
	0.457185	-0.0109732	0.457185	-0.00828555		0.501985	0.0603998	0.501985	0.0832326
	0.457358	-0.0141382	0.457358	-0.0124095		0.502142	0.0634888	0.502142	0.0878612
	0.457538	-0.0149108	0.457538	-0.0133292		0.502345	0.0616031	0.502345	0.086621
	0.457749	-0.0150831	0.457749	-0.0134363		0.502579	0.0595391	0.502579	0.0843104
	0.457932	-0.0146411	0.457932	-0.0129215		0.50277	0.058726	0.50277	0.0843575
	0.458101	-0.0156221	0.458101	-0.0138599		0.502952	0.0597832	0.502952	0.0867741
	0.458295	-0.0175502	0.458295	-0.016417		0.503175	0.0558173	0.503175	0.0822359
	0.458477	-0.0182884	0.458477	-0.0171223		0.503362	0.053746	0.503362	0.0809409
	0.458635	-0.0212028	0.458635	-0.0201325		0.503565	0.0539382	0.503565	0.0816386
	0.458787	-0.0196927	0.458787	-0.0185318		0.503797	0.0531294	0.503797	0.0809041
	0.458991	-0.0213843	0.458991	-0.020378		0.504056	0.0528264	0.504056	0.0797945
	0.4592	-0.0232232	0.4592	-0.0225162		0.504311	0.0522038	0.504311	0.0787075
	0.459392	-0.0253423	0.459392	-0.0248198		0.504585	0.0551108	0.504585	0.0813868
	0.459622	-0.0247139	0.459622	-0.0249085		0.504824	0.0520874	0.504824	0.0786429
	0.459823	-0.0258617	0.459823	-0.026053		0.505045	0.0537949	0.505045	0.0785799
	0.460005	-0.0262266	0.460005	-0.0261195		0.505251	0.0536624	0.505251	0.0785129
	0.460213	-0.0288362	0.460213	-0.0284583		0.505485	0.055423	0.505485	0.0811256
	0.460391	-0.0299669	0.460391	-0.0300679		0.505705	0.0568843	0.505705	0.0809313
	0.460578	-0.031188	0.460578	-0.0313184		0.50586	0.0558221	0.50586	0.07931
	0.460754	-0.0316519	0.460754	-0.0312564		0.50601	0.0534453	0.50601	0.0755001
	0.460941	-0.0334518	0.460941	-0.0333095		0.506183	0.0558991	0.506183	0.0783694
	0.461091	-0.0321822	0.461091	-0.0324351		0.50638	0.0555539	0.50638	0.0779483
	0.461266	-0.0326369	0.461266	-0.0332417		0.506597	0.0554801	0.506597	0.0772767
	0.461444	-0.0321135	0.461444	-0.0329087		0.50674	0.0548187	0.50674	0.0769614
	0.461603	-0.034199	0.461603	-0.0355741		0.506911	0.0537011	0.506911	0.0757595
	0.461803	-0.0326247	0.461803	-0.0347202		0.507101	0.0532702	0.507101	0.075276
	0.462036	-0.0319228	0.462036	-0.034244		0.507273	0.0527988	0.507273	0.0749535
	0.462232	-0.0318201	0.462232	-0.0343237		0.507426	0.054458	0.507426	0.0759374
	0.462359	-0.0333014	0.462359	-0.0359237		0.507615	0.0527331	0.507615	0.0741144
	0.462498	-0.0322896	0.462498	-0.0355036		0.507801	0.051947	0.507801	0.0730231
	0.462658	-0.0345817	0.462658	-0.0370372		0.50807	0.051288	0.50807	0.0720765
	0.462833	-0.0351157	0.462833	-0.037374		0.508295	0.050477	0.508295	0.071896
	0.46301	-0.0340627	0.46301	-0.0359341		0.508474	0.0532258	0.508474	0.0753303
	0.463165	-0.0350186	0.463165	-0.03732		0.508588	0.0532493	0.508588	0.0767598
	0.463352	-0.0337228	0.463352	-0.0360054		0.50878	0.0526506	0.50878	0.0754172
	0.463534	-0.0330918	0.463534	-0.0353695		0.508987	0.0503717	0.508987	0.0733087
	0.463729	-0.033486	0.463729	-0.0361234		0.50921	0.0507833	0.50921	0.0736071
	0.463982	-0.0315644	0.463982	-0.0344878		0.509407	0.0473578	0.509407	0.0693334
	0.464161	-0.0312253	0.464161	-0.034149		0.509601	0.0504944	0.509601	0.0735324
	0.464351	-0.0293069	0.464351	-0.0320408		0.509822	0.0508676	0.509822	0.0739427
	0.464542	-0.0296172	0.464542	-0.0325281		0.510033	0.0513835	0.510033	0.0756338
	0.464704	-0.0270093	0.464704	-0.0300756		0.510257	0.0513752	0.510257	0.0749177
	0.464931	-0.0284319	0.464931	-0.0310549		0.510508	0.0524232	0.510508	0.076163
	0.465164	-0.0288237	0.465164	-0.0316661		0.510748	0.0535246	0.510748	0.0764785
	0.465323	-0.0309022	0.465323	-0.0338842		0.510955	0.0553883	0.510955	0.0785502
	0.465515	-0.0290653	0.465515	-0.0316818		0.511125	0.0540066	0.511125	0.0768064
	0.465692	-0.0285918	0.465692	-0.0308744		0.511309	0.054655	0.511309	0.0780869
	0.465892	-0.025353	0.465892	-0.027938		0.511491	0.0547231	0.511491	0.0769195
	0.466085	-0.0242056	0.466085	-0.0262192		0.511665	0.0541787	0.511665	0.0769061
	0.466286	-0.0228665	0.466286	-0.0249093		0.511889	0.0570572	0.511889	0.079014
	0.466477	-0.021835	0.466477	-0.0235177		0.512072	0.0584107	0.512072	0.0806289
	0.466647	-0.0212652	0.466647	-0.0234257		0.512251	0.0570671	0.512251	0.0782976
	0.466818	-0.0205201	0.466818	-0.0222411		0.512462	0.0566067	0.512462	0.0772863
	0.467012	-0.0209722	0.467012	-0.0230581		0.512665	0.0564824	0.512665	0.0772595
	0.467176	-0.020342	0.467176	-0.0214452		0.512928	0.0591641	0.512928	0.080956
	0.467352	-0.0206456	0.467352	-0.0221506		0.513129	0.0594089	0.513129	0.0819913
	0.467519	-0.0201215	0.467519	-0.0215064		0.51327	0.0597148	0.51327	0.0825863
	0.467756	-0.0174511	0.467756	-0.0192487		0.513467	0.0620529	0.513467	0.085729
	0.467962	-0.0162952	0.467962	-0.0188952		0.513717	0.0594614	0.513717	0.0830112
	0.468081	-0.0134148	0.468081	-0.0156096		0.513941	0.0625593	0.513941	0.0842903
	0.468267	-0.0139727	0.468267	-0.0158888		0.514135	0.066746	0.514135	0.0870942
	0.468467	-0.0120419	0.468467	-0.0136068		0.514356	0.0664667	0.514356	0.0872165
	0.468614	-0.0100987	0.468614	-0.011302		0.514574	0.0678213	0.514574	0.0881318
	0.468774	-0.011144	0.468774	-0.0111995		0.514769	0.0654202	0.514769	0.0858748
	0.468933	-0.010905	0.468933	-0.0111068		0.514961	0.0653256	0.514961	0.0852029
	0.469114	-0.0130119	0.469114	-0.0130513		0.515155	0.0616348	0.515155	0.0812772
	0.469322	-0.0121409	0.469322	-0.0119221		0.515319	0.0594833	0.515319	0.0791866
	0.469503	-0.0120111	0.469503	-0.0112967		0.515528	0.0598641	0.515528	0.0793717
	0.469667	-0.0117708	0.469667	-0.010791		0.51574	0.0566135	0.51574	0.0757739
	0.469819	-0.0105884	0.469819	-0.010447		0.515967	0.0544856	0.515967	0.0747194
	0.469998	-0.00932567	0.469998	-0.00896445		0.516177	0.0564191	0.516177	0.0759399
	0.470215	-0.00855032	0.470215	-0.00879109		0.516374	0.0531071	0.516374	0.0726912
	0.470477	-0.00727559	0.470477	-0.00662651		0.516581	0.0490771	0.516581	0.0679579
	0.470653	-0.00631925	0.470653	-0.00620251		0.516751	0.0483879	0.516751	0.0664827
	0.470832	-0.00659015	0.470832	-0.00630996		0.516932	0.049447	0.516932	0.0672143
	0.47103	-0.00516617	0.47103	-0.00495935		0.517099	0.0492954	0.517099	0.0666206
	0.471184	-0.00152813	0.471184	-0.000800753		0.51727	0.0502474	0.51727	0.0684227
	0.471325	-0.00132921	0.471325	0.000217851		0.517467	0.0516692	0.517467	0.0721891
	0.471495	0.000682957	0.471495	0.00232129		0.517612	0.055557	0.517612	0.0756631
	0.471672	0.00329139	0.471672	0.00503452		0.517778	0.0556003	0.517778	0.0755527
	0.471852	0.00534364	0.471852	0.00747801		0.517936	0.0571026	0.517936	0.0779744
	0.472039	0.00536304	0.472039	0.00812218		0.518164	0.0530905	0.518164	0.07438
	0.47221	0.00606664	0.47221	0.00900285		0.518341	0.0538361	0.518341	0.0750944
	0.472375	0.00570245	0.472375	0.00869874		0.518534	0.0531896	0.518534	0.0752894
	0.472548	0.00642322	0.472548	0.0088834		0.518751	0.0531931	0.518751	0.0753348
	0.472745	0.0067832	0.472745	0.00914269		0.518928	0.0508403	0.518928	0.0735706
	0.472922	0.00587132	0.472922	0.00847942		0.519124	0.0515041	0.519124	0.072357
	0.473079	0.0059768	0.473079	0.00921744		0.519291	0.0504092	0.519291	0.0707799
	0.473225	0.00753322	0.473225	0.0109242		0.519483	0.0481395	0.519483	0.0675035
	0.473417	0.0101789	0.473417	0.0142425		0.519765	0.0426216	0.519765	0.0597502
	0.473565	0.0108439	0.473565	0.0145718		0.519976	0.0410697	0.519976	0.0582246
	0.47375	0.0112373	0.47375	0.0146392		0.520191	0.0392901	0.520191	0.057654
	0.473964	0.00914286	0.473964	0.0127575		0.520386	0.0373242	0.520386	0.0543018
	0.474155	0.00909143	0.474155	0.0135374		0.520565	0.0371351	0.520565	0.0526196
	0.474314	0.00988692	0.474314	0.0144512		0.520745	0.0377655	0.520745	0.0505526
	0.474472	0.0123608	0.474472	0.0164675		0.52099	0.0382112	0.52099	0.0497373
	0.474654	0.0137159	0.474654	0.0168894		0.521243	0.0357851	0.521243	0.0459387
	0.474802	0.0123301	0.474802	0.0154163		0.52145	0.033749	0.52145	0.0435603
	0.475017	0.0155011	0.475017	0.0185974		0.521679	0.0319012	0.521679	0.0407124
	0.475206	0.0174467	0.475206	0.0206935		0.521861	0.02947	0.521861	0.0378222
	0.475411	0.0159463	0.475411	0.0198868		0.522044	0.0283088	0.522044	0.0378353
	0.475629	0.012528	0.475629	0.0157229		0.522217	0.0275073	0.522217	0.0373388
	0.475816	0.0166865	0.475816	0.0200865		0.522383	0.0218691	0.522383	0.0305227
	0.475943	0.0143629	0.475943	0.0177211		0.522567	0.0210548	0.522567	0.029287
	0.476098	0.0134636	0.476098	0.0167677		0.522753	0.0217079	0.522753	0.0290728
	0.476229	0.0131208	0.476229	0.0156481		0.522922	0.0179788	0.522922	0.0250615
	0.476398	0.0143129	0.476398	0.016877		0.523132	0.0148049	0.523132	0.0219738
	0.476568	0.0138315	0.476568	0.0168913		0.523344	0.0164378	0.523344	0.0234371
	0.476735	0.0144585	0.476735	0.0174121		0.523513	0.0174872	0.523513	0.0234801
	0.47693	0.0157002	0.47693	0.0188593		0.523689	0.0188951	0.523689	0.0235991
	0.477056	0.0135625	0.477056	0.0166787		0.523935	0.0189967	0.523935	0.0219601
	0.477212	0.0157635	0.477212	0.018298		0.524066	0.0173005	0.524066	0.0199942
	0.477397	0.0175377	0.477397	0.0199586		0.524195	0.01413	0.524195	0.0163494
	0.477568	0.0165924	0.477568	0.0194098		0.524385	0.0121812	0.524385	0.0129774
	0.477781	0.0163905	0.477781	0.0192083		0.524607	0.0137414	0.524607	0.0127665
	0.477991	0.0158798	0.477991	0.0184541		0.524817	0.00850372	0.524817	0.0072129
	0.478163	0.0154556	0.478163	0.0174776		0.525042	0.00645492	0.525042	0.0047896
	0.478339	0.0174488	0.478339	0.0189427		0.525242	0.00468142	0.525242	0.00206559
	0.478476	0.0159548	0.478476	0.017796		0.525436	0.00416603	0.525436	0.00125079
	0.478622	0.0162541	0.478622	0.0180747		0.525582	0.00332973	0.525582	-0.000124402
	0.478801	0.0147984	0.478801	0.015828		0.525776	-0.000687459	0.525776	-0.0040834
	0.478932	0.0144262	0.478932	0.0155515		0.526019	-0.00363046	0.526019	-0.00769104
	0.479128	0.015374	0.479128	0.0169452		0.526217	-0.00627019	0.526217	-0.010592
	0.47933	0.013955	0.47933	0.0162265		0.526405	-0.00851272	0.526405	-0.0142895
	0.479459	0.0122612	0.479459	0.0144097		0.526588	-0.00784585	0.526588	-0.0138903
	0.479584	0.0121212	0.479584	0.0144388		0.526784	-0.0114864	0.526784	-0.0175806
	0.479763	0.0117528	0.479763	0.0136719		0.526977	-0.0166142	0.526977	-0.0220694
	0.479945	0.00934639	0.479945	0.0118432		0.527134	-0.0187951	0.527134	-0.025289
	0.480177	0.00881987	0.480177	0.0116624		0.527367	-0.0199445	0.527367	-0.0279313
	0.480388	0.0102153	0.480388	0.0130966		0.527581	-0.0197245	0.527581	-0.0288365
	0.480564	0.00950298	0.480564	0.0124349		0.527757	-0.0197295	0.527757	-0.0286229
	0.480736	0.0120775	0.480736	0.0143335		0.527891	-0.0209031	0.527891	-0.030313
	0.480921	0.0110005	0.480921	0.0130883		0.528066	-0.0226154	0.528066	-0.032844
	0.481103	0.00861752	0.481103	0.00979447		0.528289	-0.0258797	0.528289	-0.0371049
	0.481262	0.00741912	0.481262	0.00910158		0.528471	-0.0277652	0.528471	-0.0399682
	0.481414	0.00508364	0.481414	0.00710521		0.528632	-0.028151	0.528632	-0.040248
	0.481574	0.00481477	0.481574	0.00685357		0.528848	-0.026256	0.528848	-0.0375969
	0.481761	0.00479754	0.481761	0.00696539		0.528992	-0.0280792	0.528992	-0.0379211
	0.4819	0.00317746	0.4819	0.00552748		0.529145	-0.0287149	0.529145	-0.0372509
	0.482044	0.00324081	0.482044	0.00560113		0.529345	-0.0316351	0.529345	-0.0414432
	0.482198	0.00158072	0.482198	0.00407467		0.52953	-0.0332837	0.52953	-0.043537
	0.482346	0.000213805	0.482346	0.00269002		0.529729	-0.0336368	0.529729	-0.0446733
	0.482465	-0.00210151	0.482465	0.000510005		0.52996	-0.0346317	0.52996	-0.0451988
	0.482633	-0.00323406	0.482633	-0.000432596		0.530134	-0.0365088	0.530134	-0.0470469
	0.48285	-0.00325849	0.48285	-0.000735292		0.53029	-0.0363336	0.53029	-0.0466201
	0.482967	-0.00141723	0.482967	0.000618594		0.530481	-0.0354559	0.530481	-0.0466249
	0.483139	-0.00472428	0.483139	-0.0029486		0.530628	-0.0348428	0.530628	-0.0447082
	0.483369	-0.00594394	0.483369	-0.00456024		0.530793	-0.0364959	0.530793	-0.0479591
	0.483531	-0.00614871	0.483531	-0.00475066		0.531	-0.0369242	0.531	-0.0487149
	0.483702	-0.0072823	0.483702	-0.00663481		0.531184	-0.0381784	0.531184	-0.0495788
	0.483927	-0.00729778	0.483927	-0.00665636		0.531348	-0.0399166	0.531348	-0.050247
	0.48412	-0.00887784	0.48412	-0.00708458		0.531539	-0.0421621	0.531539	-0.0522916
	0.484307	-0.00632327	0.484307	-0.00480003		0.531701	-0.0415201	0.531701	-0.0512186
	0.484485	-0.00924825	0.484485	-0.00767726		0.531873	-0.0415232	0.531873	-0.0511363
	0.484634	-0.0119798	0.484634	-0.0104713		0.532067	-0.0405566	0.532067	-0.0502509
	0.484786	-0.0132621	0.484786	-0.012477		0.532284	-0.0411751	0.532284	-0.0518862
	0.484991	-0.013876	0.484991	-0.0120391		0.532462	-0.0404712	0.532462	-0.0514802
	0.485148	-0.0113931	0.485148	-0.00974828		0.532632	-0.040603	0.532632	-0.051951
	0.485323	-0.0133731	0.485323	-0.011952		0.532792	-0.0427933	0.532792	-0.0542841
	0.485495	-0.0148882	0.485495	-0.012374		0.533012	-0.0429977	0.533012	-0.0551818
	0.485662	-0.0165292	0.485662	-0.0142223		0.533174	-0.0443491	0.533174	-0.0538562
	0.485832	-0.0173988	0.485832	-0.0154182		0.533369	-0.0448312	0.533369	-0.0533213
	0.486015	-0.0173684	0.486015	-0.0149952		0.533581	-0.0427251	0.533581	-0.0521278
	0.486174	-0.0183122	0.486174	-0.0165514		0.533738	-0.0419301	0.533738	-0.0504697
	0.486312	-0.0172354	0.486312	-0.0154965		0.533906	-0.0407182	0.533906	-0.0492319
	0.486444	-0.016856	0.486444	-0.0151971		0.534063	-0.0408034	0.534063	-0.0485983
	0.486593	-0.0146916	0.486593	-0.0127354		0.534205	-0.0378385	0.534205	-0.0447626
	0.486757	-0.0145958	0.486757	-0.0128385		0.53439	-0.036478	0.53439	-0.0428289
	0.486939	-0.0142482	0.486939	-0.0131286		0.534612	-0.0358901	0.534612	-0.04172
	0.487174	-0.0147845	0.487174	-0.0126349		0.53483	-0.0343196	0.53483	-0.0396064
	0.487373	-0.0150221	0.487373	-0.0123507		0.534999	-0.0322606	0.534999	-0.0380868
	0.487581	-0.0160246	0.487581	-0.013804		0.535221	-0.0306524	0.535221	-0.0352982
	0.487773	-0.0157667	0.487773	-0.0129618		0.535414	-0.0272912	0.535414	-0.0329961
	0.487936	-0.0163935	0.487936	-0.0140763		0.535602	-0.0266601	0.535602	-0.0320741
	0.488129	-0.0182441	0.488129	-0.0157669		0.535755	-0.0258516	0.535755	-0.0300635
	0.488286	-0.01839	0.488286	-0.0159172		0.535979	-0.0282242	0.535979	-0.0317502
	0.488464	-0.0161408	0.488464	-0.0137976		0.536183	-0.0265087	0.536183	-0.0286556
	0.488684	-0.0177708	0.488684	-0.0160849		0.536357	-0.0253573	0.536357	-0.0273127
	0.488824	-0.0188201	0.488824	-0.0175872		0.536584	-0.0244722	0.536584	-0.0285307
	0.48902	-0.0184449	0.48902	-0.0165935		0.536805	-0.0255728	0.536805	-0.0288868
	0.489209	-0.0198126	0.489209	-0.0178596		0.537029	-0.0259479	0.537029	-0.0291035
	0.489385	-0.0226395	0.489385	-0.0219589		0.537195	-0.0271494	0.537195	-0.0311508
	0.489538	-0.0223003	0.489538	-0.0224222		0.537335	-0.0269242	0.537335	-0.0307216
	0.489741	-0.0231448	0.489741	-0.0231352		0.537544	-0.0243917	0.537544	-0.0294704
	0.489894	-0.0226	0.489894	-0.0227733		0.537707	-0.0228818	0.537707	-0.0295
	0.490058	-0.0229608	0.490058	-0.0233701		0.537839	-0.0205445	0.537839	-0.0269673
	0.490226	-0.0226068	0.490226	-0.0231337		0.538021	-0.0184693	0.538021	-0.0260594
	0.490445	-0.0219058	0.490445	-0.0212904		0.538217	-0.0204142	0.538217	-0.0273691
	0.490648	-0.020365	0.490648	-0.0196611		0.538463	-0.0216235	0.538463	-0.0299941
	0.490831	-0.0198876	0.490831	-0.0196654		0.538663	-0.0196356	0.538663	-0.0286988
	0.49096	-0.0194514	0.49096	-0.0198532		0.538837	-0.0173725	0.538837	-0.0256102
	0.491113	-0.0172131	0.491113	-0.0182559		0.539016	-0.0179007	0.539016	-0.0258746
	0.49126	-0.0162695	0.49126	-0.0176657		0.539202	-0.0166745	0.539202	-0.0266547
	0.491379	-0.0139607	0.491379	-0.0157958		0.539356	-0.014427	0.539356	-0.0235492
	0.491566	-0.01313	0.491566	-0.0156833		0.539525	-0.0136051	0.539525	-0.023001
	0.491745	-0.0136073	0.491745	-0.0155517		0.53973	-0.0146841	0.53973	-0.0225926
	0.491941	-0.0156725	0.491941	-0.0178247		0.539931	-0.0145783	0.539931	-0.0215674
	0.492115	-0.015557	0.492115	-0.0178924		0.540124	-0.0132559	0.540124	-0.0194087
	0.492288	-0.01463	0.492288	-0.017424		0.540301	-0.0125316	0.540301	-0.0187804
	0.492422	-0.0143321	0.492422	-0.0178973		0.540491	-0.0112252	0.540491	-0.0165035
	0.49255	-0.0146574	0.49255	-0.0179907		0.540678	-0.0123521	0.540678	-0.0156114
	0.492718	-0.0147674	0.492718	-0.0187839		0.540845	-0.0104374	0.540845	-0.0157542
	0.492916	-0.0125341	0.492916	-0.0157499		0.541003	-0.00939994	0.541003	-0.0156852
	0.493088	-0.0150802	0.493088	-0.0188375		0.541208	-0.00757133	0.541208	-0.0142149
	0.493247	-0.0125723	0.493247	-0.0163838		0.541395	-0.00774936	0.541395	-0.0146495
	0.493401	-0.0119388	0.493401	-0.0164069		0.541529	-0.00863702	0.541529	-0.0146541
	0.493596	-0.0114993	0.493596	-0.0156735		0.541693	-0.0065292	0.541693	-0.0136939
	0.493821	-0.0123726	0.493821	-0.0161455		0.541888	-0.00573547	0.541888	-0.01341
	0.494013	-0.0129691	0.494013	-0.0170504		0.542097	-0.00637645	0.542097	-0.0137156
	0.494187	-0.013659	0.494187	-0.018881		0.542272	-0.0068887	0.542272	-0.0148317
	0.494362	-0.0120541	0.494362	-0.0179311		0.542429	-0.00765767	0.542429	-0.0158095
	0.494535	-0.00841733	0.494535	-0.0137912		0.542629	-0.00715845	0.542629	-0.0155695
	0.494759	-0.0107304	0.494759	-0.0163051		0.542822	-0.00677914	0.542822	-0.0148441
	0.4949	-0.0114468	0.4949	-0.0168521		0.543017	-0.00560562	0.543017	-0.0143372
	0.495047	-0.0113788	0.495047	-0.0169268		0.543191	-0.00443601	0.543191	-0.0123544
	0.495198	-0.0121322	0.495198	-0.0174858		0.543358	-0.00636045	0.543358	-0.0141652
	0.495369	-0.0126468	0.495369	-0.0175784		0.543551	-0.0055264	0.543551	-0.0126551
	0.495552	-0.0116325	0.495552	-0.0160831		0.543728	-0.00526448	0.543728	-0.0134049
	0.495733	-0.010475	0.495733	-0.0147089		0.543902	-0.00394868	0.543902	-0.0130438
	0.496004	-0.00902407	0.496004	-0.0131688		0.54409	-0.00538922	0.54409	-0.0136398
	0.496294	-0.00908286	0.496294	-0.0133856		0.544276	-0.00579213	0.544276	-0.0135657
	0.496456	-0.00805221	0.496456	-0.0123472		0.544499	-0.00382398	0.544499	-0.0107332
	0.49663	-0.00896116	0.49663	-0.0130942		0.544759	-0.00333862	0.544759	-0.00978692
	0.496804	-0.00948142	0.496804	-0.0137796		0.544968	-0.00425599	0.544968	-0.0106931
	0.496993	-0.00904724	0.496993	-0.013779		0.545179	-0.00449495	0.545179	-0.00884467
	0.49715	-0.0084897	0.49715	-0.0131783		0.545359	-0.00529513	0.545359	-0.00840314
	0.497317	-0.00784304	0.497317	-0.012363		0.545549	-0.00461883	0.545549	-0.00746194
	0.497461	-0.00790425	0.497461	-0.0114675		0.545726	-0.00268929	0.545726	-0.00646517
	0.497617	-0.00591722	0.497617	-0.00978321		0.545942	-0.0031639	0.545942	-0.00626326
	0.497746	-0.00525347	0.497746	-0.00927489		0.546163	-0.00357479	0.546163	-0.0057159
	0.497944	-0.00552879	0.497944	-0.00922527		0.546321	-0.0044753	0.546321	-0.00578346
	0.498116	-0.00542786	0.498116	-0.00898384		0.546482	-0.00677714	0.546482	-0.00758239
	0.498276	-0.00564034	0.498276	-0.00892392		0.546658	-0.00651226	0.546658	-0.00773278
	0.498464	-0.00464557	0.498464	-0.00755157		0.546844	-0.00685338	0.546844	-0.00690981
	0.498657	-0.00224098	0.498657	-0.00458105		0.547018	-0.00717723	0.547018	-0.00700156
	0.49885	-0.000395883	0.49885	-0.00228295		0.547245	-0.00627161	0.547245	-0.00533684
	0.499001	0.00232949	0.499001	0.000223916		0.547461	-0.00839065	0.547461	-0.00508149
	0.499232	0.00146566	0.499232	-0.000830967		0.547654	-0.00911482	0.547654	-0.00672373
	0.499443	0.00163647	0.499443	-0.000478461		0.547883	-0.00970158	0.547883	-0.00787542
	0.499635	0.00134767	0.499635	-0.000819317		0.548101	-0.0108859	0.548101	-0.00984829
	0.49978	0.000170472	0.49978	-0.00208509		0.548341	-0.0102272	0.548341	-0.00938784
	0.499938	4.48397e-05	0.499938	-0.00178406		0.548498	-0.00946449	0.548498	-0.00784399
	0.500105	1.24747e-05	0.500105	-0.00172066		0.548648	-0.00963741	0.548648	-0.00889143
	0.500302	0.00210731	0.500302	-0.000190255		0.548825	-0.0100133	0.548825	-0.00881815
	0.500476	0.000888887	0.500476	-0.0022024		0.549021	-0.010822	0.549021	-0.00927117
	0.500655	0.00240134	0.500655	-0.000534567		0.549197	-0.0117504	0.549197	-0.00959068
	0.500817	0.00194149	0.500817	-0.000400198		0.549379	-0.0119681	0.549379	-0.0089045
	0.500994	0.00398019	0.500994	0.00157575		0.549565	-0.0119032	0.549565	-0.00997397
	0.501191	0.00633963	0.501191	0.00380024		0.549726	-0.0130648	0.549726	-0.0105058
	0.501376	0.00449205	0.501376	0.00228016		0.549906	-0.0135745	0.549906	-0.00958737
	0.501528	0.00617314	0.501528	0.00454688		0.550061	-0.0136883	0.550061	-0.0104764
	0.501663	0.00509289	0.501663	0.00346762		0.550248	-0.0122484	0.550248	-0.00926413
	0.501811	0.0055808	0.501811	0.00283736		0.550405	-0.0126219	0.550405	-0.00954483
	0.501983	0.00284387	0.501983	0.000907124		0.550596	-0.0113369	0.550596	-0.00697119
	0.502163	0.0060174	0.502163	0.00406742		0.550795	-0.0115767	0.550795	-0.00642605
	0.502378	0.00613674	0.502378	0.0048465		0.550967	-0.0137478	0.550967	-0.00805854
	0.502595	0.00740794	0.502595	0.00673634		0.551126	-0.0115845	0.551126	-0.00492326
	0.502741	0.00947974	0.502741	0.00820762		0.551348	-0.0100355	0.551348	-0.00316892
	0.502894	0.00925905	0.502894	0.00825342		0.551547	-0.00731438	0.551547	-0.000942424
	0.503085	0.00990995	0.503085	0.0089336		0.551771	-0.00638992	0.551771	0.00125304
	0.503274	0.0110372	0.503274	0.0103534		0.551976	-0.00571438	0.551976	0.00221848
	0.50347	0.0141352	0.50347	0.0136735		0.552142	-0.00412354	0.552142	0.00302235
	0.503696	0.0146616	0.503696	0.0144028		0.552281	-0.00179352	0.552281	0.00450439
	0.503868	0.0138242	0.503868	0.0135573		0.552412	-0.00174779	0.552412	0.00481691
	0.504089	0.0143528	0.504089	0.0136159		0.552606	-0.0017289	0.552606	0.00482995
	0.504263	0.0142865	0.504263	0.0133365		0.552849	-0.000761528	0.552849	0.00640776
	0.504433	0.0151243	0.504433	0.0144957		0.553056	4.60274e-05	0.553056	0.00697092
	0.504599	0.0151931	0.504599	0.0144318		0.55326	-0.000735118	0.55326	0.0065127
	0.504788	0.0163542	0.504788	0.01607		0.553504	0.000530926	0.553504	0.00785453
	0.504982	0.0150632	0.504982	0.0148612		0.553714	0.00075842	0.553714	0.00860157
	0.50515	0.0166736	0.50515	0.015802		0.553873	7.04251e-06	0.553873	0.00777677
	0.505334	0.0177699	0.505334	0.016055		0.554115	0.000842374	0.554115	0.00756334
	0.505524	0.0193364	0.505524	0.017524		0.554391	0.000557414	0.554391	0.00724449
	0.505688	0.0187976	0.505688	0.0170172		0.554608	-2.35013e-05	0.554608	0.00683552
	0.505837	0.0204758	0.505837	0.0185095		0.55482	0.00196303	0.55482	0.00966165
	0.50601	0.0194484	0.50601	0.0188073		0.554978	0.00217646	0.554978	0.0101534
	0.506204	0.0198657	0.506204	0.0185219		0.555136	0.00559704	0.555136	0.0136178
	0.506422	0.0175911	0.506422	0.0166901		0.555356	0.00762469	0.555356	0.0147565
	0.506607	0.0193563	0.506607	0.018333		0.555537	0.00791664	0.555537	0.0143886
	0.506805	0.0178386	0.506805	0.0166101		0.555701	0.0100301	0.555701	0.0161654
	0.506956	0.0157092	0.506956	0.0138106		0.555849	0.0101463	0.555849	0.0163116
	0.507111	0.0153361	0.507111	0.0132729		0.556029	0.0120374	0.556029	0.0181384
	0.507291	0.0177997	0.507291	0.0167219		0.556173	0.0148283	0.556173	0.0212971
	0.507465	0.0165426	0.507465	0.0158675		0.556333	0.0177397	0.556333	0.0244707
	0.507665	0.0169965	0.507665	0.0160492		0.556534	0.016371	0.556534	0.0239297
	0.507849	0.0188246	0.507849	0.0182054		0.556776	0.0170248	0.556776	0.0247437
	0.508036	0.0210646	0.508036	0.0206624		0.556964	0.0169303	0.556964	0.0226016
	0.508212	0.0194332	0.508212	0.0192345		0.557144	0.0171106	0.557144	0.0222178
	0.508389	0.0222649	0.508389	0.0206621		0.557344	0.0179834	0.557344	0.0226539
	0.508629	0.0208395	0.508629	0.0187686		0.557548	0.0206314	0.557548	0.0258661
	0.508822	0.0221356	0.508822	0.0207785		0.557757	0.018922	0.557757	0.0249747
	0.509029	0.0211328	0.509029	0.0201002		0.557989	0.0175514	0.557989	0.0236916
	0.509234	0.0190657	0.509234	0.0183325		0.558152	0.019168	0.558152	0.0248757
	0.509381	0.0202595	0.509381	0.0198029		0.558338	0.0206486	0.558338	0.0270449
	0.509529	0.020486	0.509529	0.0202822		0.558543	0.0179737	0.558543	0.0229918
	0.509705	0.0195275	0.509705	0.0186858		0.55874	0.016929	0.55874	0.0221222
	0.509882	0.0189789	0.509882	0.0173649		0.558958	0.0173888	0.558958	0.0227077
	0.510039	0.0196949	0.510039	0.0177837		0.559158	0.017702	0.559158	0.0227387
	0.510257	0.0190418	0.510257	0.0169704		0.559351	0.0165509	0.559351	0.0211684
	0.510461	0.0190756	0.510461	0.0177181		0.55954	0.0155427	0.55954	0.0198374
	0.510689	0.0195651	0.510689	0.0180321		0.559708	0.014288	0.559708	0.018643
	0.510876	0.0211385	0.510876	0.0192725		0.559904	0.015202	0.559904	0.0178463
	0.511026	0.0214066	0.511026	0.019389		0.560092	0.0153859	0.560092	0.0185705
	0.511169	0.0189594	0.511169	0.0161542		0.560344	0.0146452	0.560344	0.0167835
	0.511357	0.0184749	0.511357	0.0163122		0.560584	0.0160525	0.560584	0.0177733
	0.511531	0.017331	0.511531	0.0153241		0.560803	0.0162508	0.560803	0.0177095
	0.511753	0.0151113	0.511753	0.0135565		0.560983	0.0164185	0.560983	0.0175291
	0.511964	0.0143195	0.511964	0.0123518		0.56117	0.0168035	0.56117	0.0183886
	0.512141	0.0135816	0.512141	0.0113832		0.561353	0.0160323	0.561353	0.0168966
	0.512318	0.014175	0.512318	0.0120667		0.561521	0.016962	0.561521	0.0165916
	0.512479	0.0132164	0.512479	0.0121072		0.561667	0.016005	0.561667	0.0145214
	0.512622	0.0112445	0.512622	0.012101		0.561836	0.0165235	0.561836	0.0145063
	0.512801	0.00841068	0.512801	0.00878811		0.562039	0.01675	0.562039	0.0161805
	0.512952	0.00891246	0.512952	0.00974176		0.562237	0.0150281	0.562237	0.0143966
	0.513165	0.00819634	0.513165	0.00908266		0.562423	0.0152509	0.562423	0.0140313
	0.513358	0.00991978	0.513358	0.0107089		0.562665	0.0125071	0.562665	0.0102163
	0.513567	0.00836348	0.513567	0.00929899		0.562856	0.0136106	0.562856	0.0129954
	0.513743	0.00738471	0.513743	0.00822733		0.563	0.0137989	0.563	0.0140603
	0.513902	0.00796016	0.513902	0.00899375		0.563209	0.0132602	0.563209	0.0149044
	0.514092	0.00655232	0.514092	0.00789242		0.563421	0.0117356	0.563421	0.0139901
	0.5143	0.0043226	0.5143	0.00540243		0.563617	0.0116626	0.563617	0.0130872
	0.514488	0.00442626	0.514488	0.00559196		0.563813	0.0111647	0.563813	0.0127574
	0.514678	0.00431836	0.514678	0.0059314		0.564033	0.010724	0.564033	0.0116481
	0.514809	0.00421198	0.514809	0.00569496		0.56424	0.00938783	0.56424	0.008908
	0.514967	0.00510808	0.514967	0.00684001		0.564401	0.00940921	0.564401	0.0101196
	0.515188	0.00501063	0.515188	0.00733932		0.564596	0.00856051	0.564596	0.00813425
	0.515447	0.00495844	0.515447	0.00718878		0.564811	0.0044122	0.564811	0.00207913
	0.515711	0.00687584	0.515711	0.00912888		0.564997	0.00419715	0.564997	0.000408608
	0.515887	0.00807026	0.515887	0.00922129		0.565199	0.00310626	0.565199	-0.00125381
	0.516047	0.00731615	0.516047	0.00879746		0.565427	0.00238989	0.565427	-0.00225115
	0.516201	0.00658872	0.516201	0.0082646		0.565617	0.00148263	0.565617	-0.00388319
	0.516383	0.00615014	0.516383	0.0088713		0.565809	-0.000180495	0.565809	-0.00582721
	0.51657	0.00502488	0.51657	0.00774098		0.56597	-0.0012548	0.56597	-0.00745684
	0.516765	0.0031054	0.516765	0.00624718		0.56616	-0.00220472	0.56616	-0.00845374
	0.516966	0.00152027	0.516966	0.00496613		0.56635	-0.00253409	0.56635	-0.0105433
	0.5171	-0.000236093	0.5171	0.00294527		0.566577	-0.00542632	0.566577	-0.0126952
	0.51725	-0.00215326	0.51725	0.000812066		0.566732	-0.00667941	0.566732	-0.0142161
	0.517422	-0.00370491	0.517422	-0.000638605		0.566924	-0.00799967	0.566924	-0.0171752
	0.51762	-0.00568089	0.51762	-0.00264514		0.567115	-0.0100569	0.567115	-0.0191894
	0.51784	-0.00631919	0.51784	-0.00393979		0.567363	-0.00982354	0.567363	-0.020105
	0.518029	-0.00428126	0.518029	-0.00203968		0.567551	-0.0078867	0.567551	-0.0189974
	0.518278	-0.00458306	0.518278	-0.00198169		0.56776	-0.0101671	0.56776	-0.0212252
	0.518504	-0.00319855	0.518504	-0.000661475		0.567956	-0.010548	0.567956	-0.0216208
	0.518708	-0.00389636	0.518708	-0.00188654		0.568134	-0.01225	0.568134	-0.0218321
	0.518913	-0.0058342	0.518913	-0.00324931		0.568374	-0.0106898	0.568374	-0.0208847
	0.519113	-0.00281705	0.519113	0.000146069		0.568633	-0.00951191	0.568633	-0.0205674
	0.5193	-0.0047989	0.5193	-0.00220553		0.568821	-0.00923332	0.568821	-0.020758
	0.519441	-0.00428573	0.519441	-0.00199046		0.569073	-0.0106647	0.569073	-0.0223788
	0.519568	-0.00366825	0.519568	-0.000548059		0.569247	-0.0108672	0.569247	-0.0229837
	0.519721	-0.00663476	0.519721	-0.0032648		0.569429	-0.0111591	0.569429	-0.0236504
	0.519885	-0.006008	0.519885	-0.00243199		0.569635	-0.0115566	0.569635	-0.0238898
	0.520119	-0.00745507	0.520119	-0.00286316		0.569877	-0.0105169	0.569877	-0.0217468
	0.520319	-0.00744791	0.520319	-0.00256895		0.570038	-0.0109211	0.570038	-0.0233891
	0.520536	-0.00687373	0.520536	-0.00215682		0.57022	-0.0104844	0.57022	-0.0233975
	0.520772	-0.00632237	0.520772	-0.00189279		0.570408	-0.0106185	0.570408	-0.0239101
	0.520971	-0.0086603	0.520971	-0.00432235		0.57068	-0.0088702	0.57068	-0.021766
	0.521112	-0.00762578	0.521112	-0.00395274		0.570932	-0.00587363	0.570932	-0.0196368
	0.521279	-0.00867835	0.521279	-0.00533296		0.571096	-0.00684751	0.571096	-0.0209278
	0.521469	-0.00897081	0.521469	-0.00585388		0.571286	-0.00646224	0.571286	-0.0221647
	0.521677	-0.00809185	0.521677	-0.00511757		0.571475	-0.00858863	0.571475	-0.023385
	0.52186	-0.00616676	0.52186	-0.00310452		0.571636	-0.00879422	0.571636	-0.0244283
	0.522062	-0.00495503	0.522062	-0.00212158		0.571827	-0.00914647	0.571827	-0.0245913
	0.522223	-0.00548913	0.522223	-0.00353586		0.571993	-0.00947657	0.571993	-0.0255398
	0.522388	-0.00492315	0.522388	-0.00262829		0.572156	-0.00951389	0.572156	-0.0248375
	0.522554	-0.00421244	0.522554	-0.00323966		0.572371	-0.00863823	0.572371	-0.0241346
	0.522756	-0.00464439	0.522756	-0.00296615		0.572553	-0.00855517	0.572553	-0.0237739
	0.522987	-0.00306568	0.522987	-0.00138914		0.572775	-0.00883237	0.572775	-0.0245045
	0.523183	-0.00491656	0.523183	-0.00281047		0.572944	-0.00631433	0.572944	-0.0224027
	0.523365	-0.0052587	0.523365	-0.00353621		0.573131	-0.00319906	0.573131	-0.0194189
	0.523521	-0.00586406	0.523521	-0.00452002		0.573359	-0.00272622	0.573359	-0.0194932
	0.523705	-0.00470714	0.523705	-0.00315079		0.573578	-0.000293171	0.573578	-0.0172412
	0.523878	-0.00399833	0.523878	-0.00285346		0.573771	0.00187318	0.573771	-0.0150435
	0.52406	-0.00546938	0.52406	-0.00391788		0.573935	0.000142902	0.573935	-0.0158653
	0.524281	-0.00764223	0.524281	-0.00543963		0.574078	-0.000371061	0.574078	-0.0158584
	0.524498	-0.00659183	0.524498	-0.00491115		0.574282	-0.000106048	0.574282	-0.0141721
	0.5247	-0.0084745	0.5247	-0.00663841		0.574518	0.000794957	0.574518	-0.0124687
	0.524909	-0.00524433	0.524909	-0.0046165		0.574783	0.000985396	0.574783	-0.0117877
	0.525092	-0.00502683	0.525092	-0.00328811		0.575041	0.00207688	0.575041	-0.0106864
	0.525281	-0.00333107	0.525281	-0.00265727		0.57528	0.00187774	0.57528	-0.0103062
	0.525515	-0.0045472	0.525515	-0.00430081		0.575455	0.00189707	0.575455	-0.00997113
	0.525689	-0.00284172	0.525689	-0.00328129		0.575667	0.001836	0.575667	-0.00925488
	0.525874	-0.00156285	0.525874	-0.00214914		0.575842	0.0018647	0.575842	-0.00865936
	0.526072	-0.00232614	0.526072	-0.00274383		0.57601	0.0021429	0.57601	-0.00822866
	0.526289	-0.00273193	0.526289	-0.00321251		0.57622	-0.000152819	0.57622	-0.011182
	0.52651	-0.00112696	0.52651	-0.0015169		0.576404	-6.19485e-05	0.576404	-0.0110044
	0.526752	0.00112223	0.526752	0.000245649		0.576647	0.000484119	0.576647	-0.0103716
	0.526937	0.000508236	0.526937	-0.000963643		0.576822	0.000703159	0.576822	-0.00973893
	0.527155	-0.00209282	0.527155	-0.0032267		0.577011	0.000792203	0.577011	-0.00811315
	0.527362	0.000625864	0.527362	-0.000884541		0.577208	0.000589297	0.577208	-0.00741088
	0.527523	5.62217e-05	0.527523	-0.000834194		0.577411	0.00330143	0.577411	-0.00467596
	0.527693	-0.000268784	0.527693	-0.000639784		0.577638	0.00336651	0.577638	-0.00398358
	0.527854	-0.00099036	0.527854	-0.00164569		0.577892	0.00563731	0.577892	-0.00146925
	0.528032	0.000923578	0.528032	-0.000122966		0.57813	0.00683	0.57813	0.000504176
	0.528193	0.0027242	0.528193	0.00189592		0.578336	0.00744519	0.578336	0.00104942
	0.528345	0.00424996	0.528345	0.00270066		0.578527	0.0052847	0.578527	-0.000745585
	0.52851	0.00376229	0.52851	0.00159544		0.5787	0.00725118	0.5787	0.0022421
	0.528671	0.00371215	0.528671	0.00236661		0.578916	0.00795502	0.578916	0.00353274
	0.528872	0.00463655	0.528872	0.00301581		0.579134	0.00993677	0.579134	0.00486316
	0.529059	0.00416115	0.529059	0.00367378		0.579335	0.00905368	0.579335	0.00384507
	0.529236	0.00275236	0.529236	0.00249968		0.579531	0.0102109	0.579531	0.00552471
	0.529431	0.00275916	0.529431	0.00167807		0.57975	0.0115088	0.57975	0.00743019
	0.529682	0.00217031	0.529682	0.000922987		0.579945	0.0113208	0.579945	0.00823634
	0.529847	-8.61576e-05	0.529847	-0.00196629		0.580193	0.0144563	0.580193	0.0112232
	0.530044	-0.000680351	0.530044	-0.00166768		0.580344	0.0146216	0.580344	0.011345
	0.530263	2.13812e-05	0.530263	-0.000768339		0.580525	0.0151058	0.580525	0.0129723
	0.530433	0.00213342	0.530433	0.00128404		0.580729	0.0158267	0.580729	0.0141441
	0.53069	0.00159916	0.53069	0.00118508		0.58095	0.0165539	0.58095	0.0147905
	0.530929	0.00305253	0.530929	0.0026092		0.581189	0.016552	0.581189	0.0146855
	0.531168	0.0039538	0.531168	0.00346927		0.581384	0.01486	0.581384	0.0134314
	0.531375	0.00550246	0.531375	0.00486268		0.581583	0.0151698	0.581583	0.0139227
	0.531549	0.00530192	0.531549	0.00475418		0.581785	0.0158431	0.581785	0.0156895
	0.531739	0.00674859	0.531739	0.00642389		0.581971	0.0154743	0.581971	0.0171138
	0.531923	0.00698831	0.531923	0.00557717		0.58218	0.013387	0.58218	0.0156587
	0.532142	0.00793853	0.532142	0.00690229		0.582423	0.0105217	0.582423	0.0127967
	0.532385	0.00830052	0.532385	0.00685083		0.582577	0.0104803	0.582577	0.0135999
	0.532657	0.0100749	0.532657	0.0088908		0.582791	0.012179	0.582791	0.0162885
	0.532809	0.00938241	0.532809	0.00882751		0.582983	0.0139862	0.582983	0.0185824
	0.532932	0.00989836	0.532932	0.0091166		0.583222	0.0132561	0.583222	0.0171222
	0.533108	0.0114705	0.533108	0.0107957		0.58348	0.0143471	0.58348	0.0170098
	0.533384	0.011868	0.533384	0.0110403		0.583666	0.0139129	0.583666	0.0167237
	0.533556	0.0101377	0.533556	0.00860417		0.583854	0.0139102	0.583854	0.0168901
	0.533777	0.0124167	0.533777	0.0119139		0.584068	0.0119845	0.584068	0.0158768
	0.533963	0.0121483	0.533963	0.0122771		0.58424	0.0132411	0.58424	0.0170067
	0.534163	0.0137322	0.534163	0.0142568		0.584415	0.0114314	0.584415	0.0149618
	0.53433	0.0167505	0.53433	0.0185404		0.584635	0.0114537	0.584635	0.0153461
	0.534526	0.0158178	0.534526	0.018475		0.58483	0.0111897	0.58483	0.0150161
	0.534726	0.0183668	0.534726	0.0203666		0.585014	0.0105935	0.585014	0.0144464
	0.534904	0.019209	0.534904	0.0219863		0.585215	0.012626	0.585215	0.0172422
	0.535086	0.0153385	0.535086	0.017865		0.5854	0.0123731	0.5854	0.0175085
	0.535262	0.0146977	0.535262	0.01828		0.585676	0.0105592	0.585676	0.0155518
	0.535434	0.0146837	0.535434	0.0188016		0.585915	0.00891621	0.585915	0.0145183
	0.535611	0.0146306	0.535611	0.0192856		0.586152	0.00667617	0.586152	0.0127372
	0.535769	0.0144566	0.535769	0.0180882		0.586347	0.00615484	0.586347	0.0119945
	0.535964	0.015147	0.535964	0.018602		0.586564	0.00564644	0.586564	0.0113852
	0.536184	0.0131685	0.536184	0.0164135		0.586776	0.00558661	0.586776	0.0110799
	0.536417	0.0132118	0.536417	0.0165728		0.587011	0.00457778	0.587011	0.0113766
	0.536613	0.0127487	0.536613	0.0173368		0.587232	0.00470476	0.587232	0.0116248
	0.536786	0.0127793	0.536786	0.0174978		0.58743	0.00350716	0.58743	0.00959598
	0.537004	0.012849	0.537004	0.0177553		0.587681	0.00357352	0.587681	0.0100051
	0.537228	0.0156951	0.537228	0.0214333		0.587869	0.00241202	0.587869	0.00965434
	0.537443	0.0144939	0.537443	0.020392		0.588032	-5.32912e-05	0.588032	0.00714838
	0.537584	0.0136083	0.537584	0.0200889		0.588285	-0.00142389	0.588285	0.00620065
	0.537802	0.0132308	0.537802	0.0195889		0.588543	-0.00126731	0.588543	0.00627136
	0.537968	0.0137205	0.537968	0.0192062		0.588725	-0.00339897	0.588725	0.00382707
	0.538198	0.0153368	0.538198	0.0214102		0.588898	-0.00151023	0.588898	0.0043389
	0.538375	0.0149282	0.538375	0.0207736		0.589113	-0.000902713	0.589113	0.00539375
	0.538554	0.0157264	0.538554	0.0218538		0.589289	-0.00301327	0.589289	0.00354099
	0.538715	0.0169373	0.538715	0.0228101		0.589464	-0.00371918	0.589464	0.00213433
	0.53896	0.015884	0.53896	0.0217384		0.589707	-0.00422589	0.589707	0.000671984
	0.539227	0.0149975	0.539227	0.0200776		0.589896	-0.00542737	0.589896	-0.00116715
	0.539534	0.0155953	0.539534	0.020596		0.590072	-0.00575897	0.590072	-0.00131842
	0.539783	0.0147442	0.539783	0.0199609		0.590306	-0.00482653	0.590306	-0.00146456
	0.539984	0.0146779	0.539984	0.0187102		0.590506	-0.0068491	0.590506	-0.00470455
	0.540229	0.0152382	0.540229	0.0198056		0.590705	-0.00786361	0.590705	-0.00546964
	0.540415	0.012855	0.540415	0.0177708		0.590918	-0.00861074	0.590918	-0.00616083
	0.54059	0.0121198	0.54059	0.0171173		0.591109	-0.00973733	0.591109	-0.00715322
	0.540761	0.0131611	0.540761	0.0177837		0.591334	-0.010697	0.591334	-0.00939588
	0.540937	0.0140474	0.540937	0.0190001		0.591553	-0.0136081	0.591553	-0.0127419
	0.5412	0.0151275	0.5412	0.0200396		0.591791	-0.0147765	0.591791	-0.0139215
	0.541394	0.0152335	0.541394	0.0202865		0.592008	-0.016625	0.592008	-0.0154676
	0.541626	0.0148255	0.541626	0.0192371		0.592251	-0.015063	0.592251	-0.0142556
	0.541829	0.0139618	0.541829	0.0179363		0.592469	-0.0163608	0.592469	-0.015089
	0.542013	0.0137839	0.542013	0.0168028		0.592704	-0.0150893	0.592704	-0.0141455
	0.542219	0.0124463	0.542219	0.0149149		0.59293	-0.0155462	0.59293	-0.015076
	0.542435	0.0127597	0.542435	0.0143484		0.593145	-0.0164785	0.593145	-0.0162697
	0.542617	0.013366	0.542617	0.0153625		0.593389	-0.016936	0.593389	-0.017201
	0.542752	0.0123085	0.542752	0.0141474		0.59362	-0.0159969	0.59362	-0.0172137
	0.542947	0.00899471	0.542947	0.0104504		0.593808	-0.0164425	0.593808	-0.0188997
	0.543126	0.00851129	0.543126	0.00936747		0.593995	-0.0200625	0.593995	-0.0216195
	0.543311	0.00954906	0.543311	0.0108098		0.594232	-0.0229554	0.594232	-0.0253427
	0.543481	0.0102872	0.543481	0.0109311		0.594447	-0.0237082	0.594447	-0.0261858
	0.543705	0.00809294	0.543705	0.00941433		0.594693	-0.0248269	0.594693	-0.027444
	0.54388	0.00690122	0.54388	0.00764457		0.594935	-0.0263666	0.594935	-0.0287414
	0.544114	0.00733956	0.544114	0.00772723		0.595117	-0.0258016	0.595117	-0.0285063
	0.544318	0.00865218	0.544318	0.0087419		0.595322	-0.0269354	0.595322	-0.0300627
	0.544481	0.00873437	0.544481	0.00880807		0.595538	-0.0273724	0.595538	-0.0311352
	0.544716	0.0103017	0.544716	0.00925006		0.595761	-0.028674	0.595761	-0.0327749
	0.544913	0.00920935	0.544913	0.00729256		0.595981	-0.0293443	0.595981	-0.0333527
	0.545159	0.010374	0.545159	0.00759227		0.596205	-0.0332574	0.596205	-0.0372658
	0.545414	0.00624806	0.545414	0.00413222		0.596388	-0.0311946	0.596388	-0.0362295
	0.545592	0.00651008	0.545592	0.00515268		0.596553	-0.0289537	0.596553	-0.0336859
	0.545792	0.00374696	0.545792	0.00301629		0.59672	-0.0283616	0.59672	-0.0332743
	0.545988	0.00195856	0.545988	0.0010297		0.596945	-0.0276181	0.596945	-0.0335835
	0.546188	0.00214512	0.546188	0.000976202		0.597173	-0.026217	0.597173	-0.0325297
	0.546411	0.00080527	0.546411	-0.000356878		0.597334	-0.0237633	0.597334	-0.0300996
	0.546563	-0.00164846	0.546563	-0.00311976		0.597523	-0.0230867	0.597523	-0.0297528
	0.546749	-0.00464989	0.546749	-0.00544951		0.597759	-0.0230983	0.597759	-0.0295783
	0.546925	-0.0049139	0.546925	-0.00558217		0.597965	-0.0208363	0.597965	-0.0274719
	0.547149	-0.003914	0.547149	-0.00490934		0.598197	-0.0200058	0.598197	-0.0266516
	0.547425	-0.00481623	0.547425	-0.00557428		0.598433	-0.0185302	0.598433	-0.0252486
	0.547665	-0.00472059	0.547665	-0.00589326		0.598645	-0.0194459	0.598645	-0.0261233
	0.547918	-0.0050015	0.547918	-0.00604327		0.59882	-0.0194997	0.59882	-0.0258918
	0.548164	-0.00565759	0.548164	-0.00773265		0.599029	-0.0198266	0.599029	-0.0262075
	0.548418	-0.00747988	0.548418	-0.0105833		0.599301	-0.0197278	0.599301	-0.0273892
	0.548658	-0.0103163	0.548658	-0.0133228		0.599514	-0.0186806	0.599514	-0.0263373
	0.548844	-0.0136547	0.548844	-0.0161721		0.599764	-0.0159768	0.599764	-0.0231707
	0.549006	-0.0154202	0.549006	-0.0176205		0.599967	-0.0136748	0.599967	-0.021925
	0.549208	-0.0159041	0.549208	-0.0183253		0.600236	-0.0139774	0.600236	-0.0220048
	0.549392	-0.017102	0.549392	-0.0199706		0.600479	-0.0136434	0.600479	-0.0222957
	0.549574	-0.0172918	0.549574	-0.021745		0.60072	-0.0129966	0.60072	-0.0210162
	0.549749	-0.0164052	0.549749	-0.0203624		0.600956	-0.0127645	0.600956	-0.0205889
	0.54996	-0.0146422	0.54996	-0.0187718		0.601214	-0.0136078	0.601214	-0.0214135
	0.550154	-0.0134454	0.550154	-0.0182753		0.601411	-0.0130797	0.601411	-0.0219227
	0.550417	-0.0126651	0.550417	-0.0173024		0.601578	-0.0154618	0.601578	-0.0243603
	0.550735	-0.012966	0.550735	-0.0183071		0.601762	-0.0152498	0.601762	-0.0237175
	0.550951	-0.0109634	0.550951	-0.0165984		0.602061	-0.0162958	0.602061	-0.0242464
	0.55113	-0.0127442	0.55113	-0.0183079		0.60229	-0.0197023	0.60229	-0.0269809
	0.551282	-0.0125933	0.551282	-0.0185995		0.602507	-0.0199106	0.602507	-0.0276089
	0.551445	-0.0133186	0.551445	-0.0194629		0.602712	-0.018992	0.602712	-0.0261012
	0.551641	-0.0155588	0.551641	-0.0218286		0.602956	-0.0177463	0.602956	-0.0252249
	0.551904	-0.0173976	0.551904	-0.0234008		0.603206	-0.0165936	0.603206	-0.0224933
	0.552102	-0.0180286	0.552102	-0.0235041		0.603473	-0.015313	0.603473	-0.0219845
	0.552254	-0.0182988	0.552254	-0.0233315		0.603669	-0.0132359	0.603669	-0.019698
	0.552434	-0.0172956	0.552434	-0.0217572		0.603857	-0.0103311	0.603857	-0.0164563
	0.552636	-0.0200372	0.552636	-0.0230341		0.604079	-0.00892462	0.604079	-0.015913
	0.552937	-0.0198168	0.552937	-0.0221716		0.604262	-0.00646868	0.604262	-0.013975
	0.553164	-0.0217791	0.553164	-0.02382		0.604443	-0.00564954	0.604443	-0.0136079
	0.553394	-0.0222184	0.553394	-0.0248426		0.604666	-0.00603592	0.604666	-0.0136072
	0.553629	-0.0214958	0.553629	-0.0239504		0.604874	-0.00626061	0.604874	-0.013968
	0.553808	-0.0226	0.553808	-0.0249343		0.605097	-0.00642346	0.605097	-0.0134857
	0.553998	-0.0242729	0.553998	-0.0264965		0.605317	-0.00570537	0.605317	-0.0129674
	0.554199	-0.0246402	0.554199	-0.0260603		0.605552	-0.005946	0.605552	-0.0125414
	0.554378	-0.0258779	0.554378	-0.0275447		0.605777	-0.00439394	0.605777	-0.0110915
	0.554565	-0.0252516	0.554565	-0.0272037		0.606004	-0.0049093	0.606004	-0.0120492
	0.554746	-0.0272253	0.554746	-0.0284206		0.606185	-0.00285988	0.606185	-0.00955512
	0.555005	-0.0278123	0.555005	-0.030388		0.60636	-0.0016525	0.60636	-0.00822512
	0.55529	-0.0281544	0.55529	-0.0308846		0.606571	-0.00105577	0.606571	-0.00825877
	0.555583	-0.0296976	0.555583	-0.0315542		0.606797	-0.00159124	0.606797	-0.00837844
	0.555821	-0.031983	0.555821	-0.0341925		0.606975	1.35442e-05	0.606975	-0.00709532
	0.556059	-0.0311751	0.556059	-0.0320219		0.607193	0.00135553	0.607193	-0.00532671
	0.556294	-0.0328373	0.556294	-0.0331065		0.607419	0.00212332	0.607419	-0.0040929
	0.556466	-0.0338009	0.556466	-0.0335342		0.607599	0.00239237	0.607599	-0.00355888
	0.556632	-0.0333908	0.556632	-0.0332153		0.607861	0.00356084	0.607861	-0.00247435
	0.556855	-0.0343723	0.556855	-0.0337401		0.608074	0.00519526	0.608074	-0.000201884
	0.557063	-0.0363623	0.557063	-0.034668		0.608338	0.00600633	0.608338	0.000303189
	0.557284	-0.0359985	0.557284	-0.0341287		0.608642	0.00737498	0.608642	0.00258541
	0.557462	-0.0351367	0.557462	-0.0334394		0.608871	0.00901353	0.608871	0.00377349
	0.557691	-0.034192	0.557691	-0.0333898		0.609163	0.0101516	0.609163	0.00444593
	0.557901	-0.0320251	0.557901	-0.0313763		0.609451	0.00994103	0.609451	0.00517672
	0.558093	-0.030778	0.558093	-0.0301993		0.609753	0.010018	0.609753	0.00468095
	0.55832	-0.0315393	0.55832	-0.0318891		0.60997	0.0115397	0.60997	0.00610954
	0.558551	-0.02816	0.558551	-0.0289781		0.610143	0.0119176	0.610143	0.0063967
	0.558757	-0.0301628	0.558757	-0.0316272		0.61036	0.0105947	0.61036	0.00525846
	0.558912	-0.0290121	0.558912	-0.0310909		0.610613	0.00964199	0.610613	0.00344114
	0.559121	-0.0300045	0.559121	-0.0321829		0.61079	0.0127559	0.61079	0.00559586
	0.559336	-0.0299236	0.559336	-0.0315407		0.611	0.0115901	0.611	0.0043388
	0.55953	-0.0293631	0.55953	-0.0316443		0.61123	0.00910752	0.61123	0.0018335
	0.559786	-0.0305868	0.559786	-0.033615		0.611457	0.00924281	0.611457	0.00222144
	0.560018	-0.0304708	0.560018	-0.0331685		0.61161	0.00941659	0.61161	0.00301876
	0.560218	-0.0329379	0.560218	-0.0357107		0.61185	0.00955223	0.61185	0.00325037
	0.560476	-0.0341394	0.560476	-0.0365602		0.612085	0.0101248	0.612085	0.00401564
	0.560628	-0.0328479	0.560628	-0.0347531		0.612331	0.00968346	0.612331	0.00386185
	0.560837	-0.0318551	0.560837	-0.033912		0.612575	0.0102429	0.612575	0.00421376
	0.56112	-0.0306734	0.56112	-0.0323972		0.612755	0.0100595	0.612755	0.00435107
	0.561361	-0.0295974	0.561361	-0.0318052		0.612917	0.00901121	0.612917	0.00428245
	0.561592	-0.0261772	0.561592	-0.0291464		0.613128	0.00711359	0.613128	0.00265811
	0.56189	-0.024518	0.56189	-0.0277598		0.613393	0.00720498	0.613393	0.00325369
	0.562141	-0.0241755	0.562141	-0.0268848		0.613697	0.00681371	0.613697	0.00316806
	0.562361	-0.0215456	0.562361	-0.0258814		0.613948	0.00741016	0.613948	0.00511419
	0.56254	-0.0198428	0.56254	-0.0247955		0.614146	0.0084049	0.614146	0.00578535
	0.562821	-0.0186094	0.562821	-0.0244567		0.614317	0.00859311	0.614317	0.00630009
	0.563104	-0.0170334	0.563104	-0.0223796		0.614629	0.00981951	0.614629	0.0064243
	0.563313	-0.0152682	0.563313	-0.0207656		0.614865	0.00926551	0.614865	0.00490738
	0.563495	-0.0125735	0.563495	-0.0182043		0.615053	0.00967024	0.615053	0.00619631
	0.56373	-0.0115697	0.56373	-0.016203		0.615243	0.00855137	0.615243	0.00511658
	0.563995	-0.0120979	0.563995	-0.0169923		0.615488	0.00917088	0.615488	0.0060256
	0.564171	-0.0121011	0.564171	-0.0165116		0.615736	0.00892058	0.615736	0.00615671
	0.564381	-0.0093478	0.564381	-0.014017		0.615999	0.00749475	0.615999	0.00546439
	0.564599	-0.00606575	0.564599	-0.010664		0.616207	0.00731566	0.616207	0.00669683
	0.564826	-0.00377274	0.564826	-0.00843015		0.616447	0.00859465	0.616447	0.00776934
	0.565024	-0.00411914	0.565024	-0.00867455		0.616663	0.010208	0.616663	0.00919421
	0.565244	-0.0026663	0.565244	-0.00730977		0.616843	0.0102524	0.616843	0.00966648
	0.565395	-0.0015883	0.565395	-0.0063177		0.617045	0.00818575	0.617045	0.0081063
	0.565569	0.000891728	0.565569	-0.00439691		0.617252	0.00709888	0.617252	0.00690967
	0.565784	0.00218679	0.565784	-0.00309725		0.617477	0.00888966	0.617477	0.00840164
	0.565967	0.00237759	0.565967	-0.00330659		0.617764	0.0106586	0.617764	0.00940261
	0.566208	0.00257242	0.566208	-0.0035077		0.618041	0.0106951	0.618041	0.0090613
	0.566487	0.00185578	0.566487	-0.00417404		0.618309	0.0122182	0.618309	0.0105551
	0.566691	0.00335369	0.566691	-0.00144727		0.618593	0.0134225	0.618593	0.0111072
	0.566891	0.00206462	0.566891	-0.00317721		0.618837	0.0174818	0.618837	0.0148048
	0.567094	0.00520076	0.567094	0.000396719		0.619112	0.0184483	0.619112	0.0162595
	0.56735	0.00546174	0.56735	0.000556213		0.619347	0.0167132	0.619347	0.0135403
	0.567555	0.0074617	0.567555	0.00263314		0.61962	0.0179331	0.61962	0.0151154
	0.567735	0.0081857	0.567735	0.00378524		0.61986	0.0182816	0.61986	0.0155801
	0.567997	0.00961043	0.567997	0.00603264		0.620049	0.0184868	0.620049	0.0161965
	0.568232	0.0101732	0.568232	0.0064723		0.620232	0.018731	0.620232	0.0172666
	0.568529	0.0108015	0.568529	0.00716095		0.620429	0.0185306	0.620429	0.0177083
	0.568774	0.0118415	0.568774	0.00835887		0.620612	0.0182405	0.620612	0.0179354
	0.568962	0.0123375	0.568962	0.00871594		0.620919	0.0174611	0.620919	0.0169394
	0.569216	0.0131618	0.569216	0.0100688		0.621142	0.0186994	0.621142	0.0188013
	0.5695	0.0157243	0.5695	0.0121449		0.621395	0.0180455	0.621395	0.0180017
	0.56981	0.0142465	0.56981	0.0107823		0.621627	0.0193686	0.621627	0.0194809
	0.570073	0.0173323	0.570073	0.0133229		0.621797	0.0190188	0.621797	0.0186542
	0.5703	0.0187859	0.5703	0.0153834		0.622016	0.0183812	0.622016	0.0177086
	0.570466	0.020496	0.570466	0.0179122		0.622298	0.0186372	0.622298	0.0192405
	0.570733	0.0226548	0.570733	0.0175642		0.622558	0.0187749	0.622558	0.0198129
	0.570996	0.0265758	0.570996	0.0209385		0.622815	0.0175242	0.622815	0.0182139
	0.571229	0.0285724	0.571229	0.0229946		0.622991	0.0145989	0.622991	0.0167865
	0.571417	0.030471	0.571417	0.0243874		0.623194	0.0139328	0.623194	0.0158915
	0.571603	0.0306506	0.571603	0.0253444		0.623414	0.0132498	0.623414	0.0165529
	0.571843	0.0307823	0.571843	0.0250223		0.623647	0.0122791	0.623647	0.0157831
	0.572061	0.0335528	0.572061	0.0276848		0.623852	0.0108501	0.623852	0.012947
	0.572291	0.0325712	0.572291	0.0264543		0.624085	0.0122358	0.624085	0.0143041
	0.572502	0.0293391	0.572502	0.0243143		0.624371	0.0119213	0.624371	0.0139112
	0.572717	0.0283161	0.572717	0.0239606		0.624627	0.0135975	0.624627	0.0156493
	0.57296	0.02886	0.57296	0.0253628		0.624846	0.0133204	0.624846	0.0152926
	0.573206	0.0268052	0.573206	0.0244511		0.625113	0.0149696	0.625113	0.0158752
	0.573415	0.024324	0.573415	0.0219174		0.625366	0.0170104	0.625366	0.0183042
	0.573691	0.025654	0.573691	0.0239381		0.625618	0.0168309	0.625618	0.0190294
	0.573918	0.0250958	0.573918	0.0236215		0.625923	0.0163674	0.625923	0.0185147
	0.57414	0.0260431	0.57414	0.0252964		0.626165	0.0175261	0.626165	0.019307
	0.574337	0.0261036	0.574337	0.0263701		0.626382	0.0168517	0.626382	0.017855
	0.574574	0.0275131	0.574574	0.0276226		0.626643	0.0130951	0.626643	0.0151697
	0.574795	0.0260255	0.574795	0.0255189		0.626918	0.0125648	0.626918	0.0145137
	0.575021	0.0260317	0.575021	0.0245925		0.627175	0.0111543	0.627175	0.0135097
	0.575296	0.0260334	0.575296	0.0236462		0.627453	0.0107245	0.627453	0.0134669
	0.575583	0.0232235	0.575583	0.0217128		0.62772	0.0103294	0.62772	0.0128306
	0.575791	0.0214807	0.575791	0.0205929		0.627996	0.00854998	0.627996	0.0118957
	0.576016	0.0208715	0.576016	0.0199304		0.628201	0.00877347	0.628201	0.0114303
	0.576189	0.0190482	0.576189	0.0179896		0.62845	0.00913851	0.62845	0.0123579
	0.576452	0.0174709	0.576452	0.0163312		0.628633	0.00988779	0.628633	0.0136475
	0.57665	0.0155344	0.57665	0.0157731		0.628843	0.00848906	0.628843	0.0127832
	0.576854	0.0160627	0.576854	0.0162006		0.629069	0.00936659	0.629069	0.0133718
	0.577161	0.0150144	0.577161	0.0150011		0.629315	0.0102492	0.629315	0.0139884
	0.57744	0.0114452	0.57744	0.0129114		0.62953	0.00863465	0.62953	0.0129257
	0.577689	0.00947082	0.577689	0.0115447		0.629745	0.00693785	0.629745	0.0113002
	0.577904	0.00799987	0.577904	0.0110969		0.629955	0.00734323	0.629955	0.0118573
	0.578173	0.00584836	0.578173	0.00909135		0.63026	0.00719151	0.63026	0.0121684
	0.578411	0.00329919	0.578411	0.0065034		0.630466	0.0068246	0.630466	0.0123349
	0.578639	0.00244358	0.578639	0.0055454		0.630672	0.00464554	0.630672	0.0109035
	0.57891	0.000546061	0.57891	0.00267788		0.630918	0.00134049	0.630918	0.00766663
	0.579106	0.000519299	0.579106	0.00161378		0.631133	0.000188456	0.631133	0.00714403
	0.579349	-4.89412e-05	0.579349	-0.000468836		0.631401	0.00122125	0.631401	0.00751841
	0.579681	-0.0010553	0.579681	-0.0013755		0.631702	0.00252828	0.631702	0.00899262
	0.579902	-0.00506022	0.579902	-0.0033513		0.631921	0.00135142	0.631921	0.00789551
	0.580141	-0.00545893	0.580141	-0.00439656		0.632168	3.40008e-05	0.632168	0.00795933
	0.580401	-0.00575986	0.580401	-0.0047588		0.632415	-0.00191543	0.632415	0.00536904
	0.580624	-0.00714988	0.580624	-0.0069805		0.63268	-0.00512213	0.63268	0.00213943
	0.58082	-0.00777316	0.58082	-0.00749326		0.632921	-0.00631901	0.632921	0.000457428
	0.581024	-0.00992995	0.581024	-0.0112506		0.633147	-0.00764612	0.633147	-3.39498e-05
	0.581269	-0.0121921	0.581269	-0.0140573		0.633359	-0.00831052	0.633359	-0.000377695
	0.581471	-0.0135827	0.581471	-0.0156447		0.633616	-0.00937139	0.633616	-0.00156984
	0.581706	-0.0158629	0.581706	-0.0175768		0.633913	-0.00898683	0.633913	-0.0012284
	0.58193	-0.0167347	0.58193	-0.0181419		0.634128	-0.0106708	0.634128	-0.0030813
	0.582162	-0.0165748	0.582162	-0.0173784		0.634397	-0.01216	0.634397	-0.00347326
	0.58243	-0.0166506	0.58243	-0.0173881		0.63468	-0.0139593	0.63468	-0.00476178
	0.582739	-0.0167187	0.582739	-0.0187944		0.635006	-0.0146652	0.635006	-0.00394512
	0.583031	-0.0188836	0.583031	-0.0194025		0.635352	-0.0138868	0.635352	-0.00316448
	0.583301	-0.020124	0.583301	-0.019991		0.635643	-0.0128034	0.635643	-0.00290595
	0.583604	-0.0222334	0.583604	-0.0214348		0.635919	-0.0136804	0.635919	-0.00392284
	0.58388	-0.0199613	0.58388	-0.0199728		0.636199	-0.0152126	0.636199	-0.00430853
	0.584119	-0.0200186	0.584119	-0.020465		0.636405	-0.0157851	0.636405	-0.00432035
	0.584286	-0.0208996	0.584286	-0.0214819		0.636672	-0.0144172	0.636672	-0.00316938
	0.584497	-0.0194516	0.584497	-0.0194715		0.636888	-0.014659	0.636888	-0.00339692
	0.584785	-0.0190622	0.584785	-0.019973		0.637064	-0.0154799	0.637064	-0.00381215
	0.584984	-0.0193261	0.584984	-0.0214195		0.637272	-0.0139801	0.637272	-0.00306081
	0.5852	-0.0203476	0.5852	-0.0225167		0.637533	-0.0129424	0.637533	-0.00232537
	0.58544	-0.0206509	0.58544	-0.0228994		0.637704	-0.0145557	0.637704	-0.00443625
	0.585713	-0.0195638	0.585713	-0.0227403		0.637985	-0.0150478	0.637985	-0.00529469
	0.58601	-0.0201601	0.58601	-0.0229015		0.638262	-0.0161489	0.638262	-0.00755217
	0.586257	-0.0205123	0.586257	-0.0231508		0.638504	-0.0161066	0.638504	-0.00784459
	0.586537	-0.0198535	0.586537	-0.0236153		0.638723	-0.016858	0.638723	-0.00762681
	0.58677	-0.020336	0.58677	-0.0232636		0.638879	-0.0177393	0.638879	-0.00819866
	0.587	-0.0206581	0.587	-0.0233047		0.639124	-0.014904	0.639124	-0.0054749
	0.587194	-0.0233665	0.587194	-0.0261883		0.639371	-0.0139596	0.639371	-0.005818
	0.587427	-0.0229555	0.587427	-0.026899		0.63963	-0.0132982	0.63963	-0.00602256
	0.587668	-0.0238304	0.587668	-0.0260674		0.639845	-0.0116892	0.639845	-0.00521405
	0.587969	-0.0241067	0.587969	-0.0255309		0.640126	-0.0113115	0.640126	-0.00519355
	0.588283	-0.0232017	0.588283	-0.0259441		0.640501	-0.0093515	0.640501	-0.00449593
	0.588594	-0.0240571	0.588594	-0.0274035		0.640772	-0.00659324	0.640772	-0.00385177
	0.588849	-0.0237117	0.588849	-0.0261842		0.641035	-0.00778337	0.641035	-0.00527641
	0.589068	-0.0239297	0.589068	-0.0261129		0.641301	-0.00821532	0.641301	-0.00525766
	0.589251	-0.0251647	0.589251	-0.0271467		0.641498	-0.00783934	0.641498	-0.00528683
	0.589486	-0.0240081	0.589486	-0.026434		0.641827	-0.00603162	0.641827	-0.00403176
	0.589755	-0.024568	0.589755	-0.0283838		0.642126	-0.00450223	0.642126	-0.00235827
	0.590022	-0.0229784	0.590022	-0.0269537		0.642351	-0.0064124	0.642351	-0.00408343
	0.590221	-0.0213404	0.590221	-0.0250162		0.642642	-0.00609118	0.642642	-0.00347011
	0.590446	-0.0198744	0.590446	-0.0227693		0.64294	-0.00249732	0.64294	-0.000729956
	0.590681	-0.0202721	0.590681	-0.0237681		0.643189	-0.00156864	0.643189	-0.000243271
	0.590978	-0.0188465	0.590978	-0.0250142		0.643497	0.000240795	0.643497	0.00151143
	0.591204	-0.0159318	0.591204	-0.021607		0.643759	0.00178137	0.643759	0.00293501
	0.591474	-0.0155493	0.591474	-0.0215298		0.643962	0.000480154	0.643962	0.000901071
	0.591744	-0.0160249	0.591744	-0.0214997		0.64423	0.00360805	0.64423	0.00399308
	0.592038	-0.0141458	0.592038	-0.0185535		0.644536	0.00136081	0.644536	0.00182605
	0.592403	-0.0139269	0.592403	-0.0180024		0.644765	0.00268339	0.644765	0.00268878
	0.592724	-0.0141011	0.592724	-0.0183872		0.644979	0.00232463	0.644979	0.00159825
	0.592977	-0.0136176	0.592977	-0.0164173		0.645254	0.00211764	0.645254	0.000780887
	0.593227	-0.0119175	0.593227	-0.0159985		0.645523	0.00266742	0.645523	0.00109165
	0.593449	-0.00931066	0.593449	-0.0135412		0.645783	0.00513474	0.645783	0.00305744
	0.593648	-0.00863611	0.593648	-0.0123215		0.645987	0.00604345	0.645987	0.0043786
	0.593897	-0.00574847	0.593897	-0.0101096		0.64625	0.00606967	0.64625	0.00423462
	0.594214	-0.0068579	0.594214	-0.009841		0.64651	0.00658595	0.64651	0.00427658
	0.594514	-0.00373905	0.594514	-0.00751309		0.646728	0.00560411	0.646728	0.00325147
	0.594777	-0.00508509	0.594777	-0.00919193		0.646927	0.00651386	0.646927	0.00429656
	0.594997	-0.00386622	0.594997	-0.00791307		0.647227	0.00824615	0.647227	0.00659098
	0.595315	-0.00471358	0.595315	-0.00619579		0.647505	0.00760954	0.647505	0.00590112
	0.595555	-0.0036377	0.595555	-0.00349285		0.647788	0.00700705	0.647788	0.00531151
	0.595772	-0.00627846	0.595772	-0.0059882		0.648074	0.00813437	0.648074	0.00619094
	0.596006	-0.00666786	0.596006	-0.00557559		0.648379	0.00977182	0.648379	0.00731297
	0.596298	-0.00656688	0.596298	-0.00573352		0.648716	0.0106803	0.648716	0.00786242
	0.596523	-0.00516638	0.596523	-0.00522992		0.648934	0.00942998	0.648934	0.00660271
	0.596825	-0.00382222	0.596825	-0.00410034		0.649228	0.0110485	0.649228	0.00730723
	0.597055	-0.00631626	0.597055	-0.00622626		0.649472	0.0113005	0.649472	0.00814038
	0.597333	-0.00574087	0.597333	-0.00546768		0.649692	0.0124779	0.649692	0.00929107
	0.597591	-0.00254455	0.597591	-0.00258366		0.649962	0.0131563	0.649962	0.0101038
	0.597846	-0.00373672	0.597846	-0.00283518		0.650238	0.0111926	0.650238	0.00859075
	0.598107	-0.0032746	0.598107	-0.00180124		0.650575	0.0111668	0.650575	0.0087017
	0.598324	-0.00178279	0.598324	-0.00113108		0.650872	0.011027	0.650872	0.00971602
	0.598698	0.000119499	0.598698	0.00175395		0.65111	0.0111126	0.65111	0.00923629
	0.59899	-0.00291167	0.59899	-0.000713218		0.651415	0.0103128	0.651415	0.00885055
	0.599201	-0.00254997	0.599201	0.000528578		0.65169	0.0102917	0.65169	0.00891974
	0.599512	0.000645063	0.599512	0.00286906		0.651918	0.00800974	0.651918	0.00714663
	0.599808	0.000146787	0.599808	0.00246892		0.652199	0.007618	0.652199	0.00744422
	0.600078	-0.000320176	0.600078	0.00240049		0.65249	0.00831725	0.65249	0.00879395
	0.600376	0.00113141	0.600376	0.00363599		0.652711	0.00835169	0.652711	0.00875622
	0.600663	-0.000590319	0.600663	0.00338236		0.653058	0.00843187	0.653058	0.00893434
	0.600916	-0.00124583	0.600916	0.00284262		0.653316	0.00899546	0.653316	0.0100457
	0.601081	-0.00135193	0.601081	0.00398013		0.653523	0.00950697	0.653523	0.0105252
	0.601391	-0.0026579	0.601391	0.00323554		0.653807	0.0109069	0.653807	0.0119172
	0.60168	-0.00374055	0.60168	0.00225993		0.654106	0.00963368	0.654106	0.011281
	0.601963	-0.00644206	0.601963	-0.000402024		0.654348	0.00764488	0.654348	0.00923525
	0.602252	-0.00458648	0.602252	0.00167322		0.654585	0.00549931	0.654585	0.00659226
	0.602562	-0.00435846	0.602562	0.00165646		0.654851	0.00723587	0.654851	0.00841685
	0.602827	-0.00629402	0.602827	0.000893307		0.655088	0.0076606	0.655088	0.00886197
	0.603085	-0.00712471	0.603085	0.00046221		0.655362	0.00495962	0.655362	0.00664074
	0.603287	-0.0069754	0.603287	0.00139977		0.655664	0.00725618	0.655664	0.00858215
	0.60353	-0.0059153	0.60353	-0.00037532		0.655996	0.00721494	0.655996	0.0090973
	0.603812	-0.00784947	0.603812	-0.00311514		0.656315	0.00395033	0.656315	0.00705944
	0.604145	-0.00889477	0.604145	-0.00399685		0.656534	0.00367504	0.656534	0.00755787
	0.60447	-0.00998262	0.60447	-0.00458457		0.656813	0.00352036	0.656813	0.00765606
	0.604824	-0.0118127	0.604824	-0.0065439		0.657122	0.00328217	0.657122	0.00729481
	0.605123	-0.0120094	0.605123	-0.00711981		0.657437	0.00333384	0.657437	0.00713716
	0.605391	-0.0132803	0.605391	-0.00814933		0.657705	0.00490575	0.657705	0.00899456
	0.605607	-0.014074	0.605607	-0.00876748		0.657935	0.00442473	0.657935	0.00888308
	0.605863	-0.0159175	0.605863	-0.0110564		0.658189	0.00275099	0.658189	0.00741351
	0.606205	-0.0151201	0.606205	-0.012829		0.65851	0.00183366	0.65851	0.00554181
	0.606502	-0.0153787	0.606502	-0.0136176		0.658854	0.00276009	0.658854	0.00466898
	0.606841	-0.0157807	0.606841	-0.0143002		0.659142	0.000936158	0.659142	0.00301141
	0.607098	-0.0135659	0.607098	-0.0122899		0.659376	0.000333697	0.659376	0.00207753
	0.607428	-0.0128641	0.607428	-0.012316		0.659677	0.00037892	0.659677	0.00315721
	0.607704	-0.0134036	0.607704	-0.0118797		0.659956	-0.0012334	0.659956	0.000508495
	0.607905	-0.0134456	0.607905	-0.0135555		0.660249	-0.00149845	0.660249	-0.000437458
	0.60817	-0.0140099	0.60817	-0.01413		0.660535	-0.00261804	0.660535	-0.00189843
	0.608423	-0.0134838	0.608423	-0.0140204		0.660835	-0.00286626	0.660835	-0.00130852
	0.608716	-0.0133661	0.608716	-0.0152258		0.661098	-0.0019941	0.661098	-0.000786869
	0.609047	-0.0137853	0.609047	-0.0159894		0.661345	-0.00139111	0.661345	0.000254294
	0.609296	-0.0134153	0.609296	-0.0157653		0.661677	-0.000925688	0.661677	0.00124235
	0.609568	-0.0163883	0.609568	-0.0188673		0.662038	-0.00186092	0.662038	-0.000879647
	0.609875	-0.0161971	0.609875	-0.019856		0.662261	-0.00396922	0.662261	-0.00278614
	0.610115	-0.0153027	0.610115	-0.0217258		0.662581	-0.0058276	0.662581	-0.00388862
	0.610419	-0.0138521	0.610419	-0.0219137		0.662838	-0.00745212	0.662838	-0.00522017
	0.610742	-0.0136754	0.610742	-0.0207613		0.663114	-0.00717148	0.663114	-0.00611593
	0.611055	-0.0112204	0.611055	-0.0197943		0.663381	-0.00812488	0.663381	-0.00719852
	0.611405	-0.010779	0.611405	-0.0198449		0.663654	-0.00855683	0.663654	-0.00880683
	0.61175	-0.0116393	0.61175	-0.0219091		0.663947	-0.0111416	0.663947	-0.0110164
	0.612028	-0.0118399	0.612028	-0.0223012		0.664237	-0.0113819	0.664237	-0.0115823
	0.61233	-0.01182	0.61233	-0.0219317		0.664497	-0.0117919	0.664497	-0.0122675
	0.612591	-0.0107659	0.612591	-0.0208115		0.664762	-0.0119837	0.664762	-0.0124552
	0.612884	-0.0112792	0.612884	-0.0225022		0.665053	-0.0115563	0.665053	-0.0126372
	0.613175	-0.0111991	0.613175	-0.0222218		0.665319	-0.0107866	0.665319	-0.0122001
	0.613401	-0.0117471	0.613401	-0.0229057		0.665665	-0.00919929	0.665665	-0.0107569
	0.613623	-0.0116832	0.613623	-0.0225659		0.665947	-0.00803325	0.665947	-0.00948071
	0.613942	-0.0121932	0.613942	-0.0231189		0.666282	-0.00549781	0.666282	-0.0085538
	0.614315	-0.0129604	0.614315	-0.0255668		0.666576	-0.00597486	0.666576	-0.00901133
	0.614674	-0.0153564	0.614674	-0.0285666		0.666861	-0.00590411	0.666861	-0.00935891
	0.615085	-0.0157398	0.615085	-0.0300312		0.667162	-0.0055103	0.667162	-0.00943472
	0.615351	-0.0155482	0.615351	-0.0294473		0.667505	-0.00572731	0.667505	-0.0100769
	0.615618	-0.0133025	0.615618	-0.0287294		0.667784	-0.0082315	0.667784	-0.0127797
	0.615879	-0.0110639	0.615879	-0.029461		0.668112	-0.00787358	0.668112	-0.013436
	0.616158	-0.0105124	0.616158	-0.0276989		0.668443	-0.00915636	0.668443	-0.0151359
	0.616507	-0.00871109	0.616507	-0.0252984		0.668747	-0.0106754	0.668747	-0.0155059
	0.616875	-0.00685936	0.616875	-0.0245424		0.669047	-0.0108115	0.669047	-0.0160195
	0.617121	-0.00583287	0.617121	-0.024055		0.669385	-0.0113314	0.669385	-0.0169762
	0.617407	-0.00353101	0.617407	-0.0220113		0.669623	-0.0112808	0.669623	-0.0171786
	0.617746	-0.00320324	0.617746	-0.0225761		0.669874	-0.0106795	0.669874	-0.0170468
	0.61802	-0.00288748	0.61802	-0.0203561		0.670159	-0.0103135	0.670159	-0.0182999
	0.618312	-0.00310792	0.618312	-0.0199614		0.670488	-0.00936406	0.670488	-0.017755
	0.61864	-0.00235391	0.61864	-0.0190283		0.670788	-0.00973966	0.670788	-0.0183209
	0.619033	-0.00151269	0.619033	-0.0187743		0.671067	-0.0114295	0.671067	-0.0208639
	0.619357	0.00109883	0.619357	-0.0140222		0.671373	-0.0120548	0.671373	-0.0224143
	0.619617	0.00103822	0.619617	-0.0126435		0.671687	-0.0121431	0.671687	-0.0222349
	0.619959	-0.000941219	0.619959	-0.0115837		0.671929	-0.0126309	0.671929	-0.0226709
	0.620259	0.00135409	0.620259	-0.00852705		0.672173	-0.0135213	0.672173	-0.0231285
	0.620588	0.000655194	0.620588	-0.00782135		0.672507	-0.0141667	0.672507	-0.0233233
	0.62092	0.00137556	0.62092	-0.00718223		0.672882	-0.0127691	0.672882	-0.0220415
	0.621172	0.00373666	0.621172	-0.00284912		0.673147	-0.0116876	0.673147	-0.020194
	0.621409	0.00417896	0.621409	-0.000974016		0.673424	-0.0118509	0.673424	-0.020147
	0.621716	0.00413666	0.621716	-0.00193555		0.673739	-0.0115071	0.673739	-0.0197592
	0.622104	0.00442618	0.622104	0.000782878		0.674105	-0.0107661	0.674105	-0.0196663
	0.622441	0.00421263	0.622441	0.00194245		0.674459	-0.00978858	0.674459	-0.0178049
	0.622748	0.00593515	0.622748	0.00371033		0.674787	-0.0116855	0.674787	-0.0196026
	0.623149	0.0042675	0.623149	0.0032106		0.6752	-0.0101463	0.6752	-0.0184641
	0.62352	0.0053382	0.62352	0.00419551		0.675529	-0.00848787	0.675529	-0.0163813
	0.623833	0.00650126	0.623833	0.00529878		0.675862	-0.00699968	0.675862	-0.015656
	0.624103	0.00979981	0.624103	0.00917092		0.676154	-0.00626085	0.676154	-0.0150212
	0.624343	0.0102632	0.624343	0.0099058		0.67644	-0.00554691	0.67644	-0.0141153
	0.624733	0.0108565	0.624733	0.0094528		0.676738	-0.0044911	0.676738	-0.0125908
	0.62514	0.0106598	0.62514	0.00981639		0.677009	-0.00312938	0.677009	-0.0132495
	0.625424	0.0138254	0.625424	0.0135763		0.677238	-0.00370292	0.677238	-0.0134528
	0.625779	0.0143112	0.625779	0.0138475		0.677539	-0.00154231	0.677539	-0.0120093
	0.626117	0.0142882	0.626117	0.0148132		0.677857	-0.000977339	0.677857	-0.0113015
	0.626358	0.0132066	0.626358	0.0160418		0.678134	-0.00034291	0.678134	-0.0101813
	0.626603	0.0105063	0.626603	0.0161452		0.678416	-0.000217203	0.678416	-0.00960355
	0.626968	0.0115544	0.626968	0.0182691		0.678729	0.00181092	0.678729	-0.00738206
	0.627305	0.0106067	0.627305	0.0186429		0.679063	-0.000162715	0.679063	-0.0085713
	0.627618	0.00985471	0.627618	0.019865		0.679451	0.000839264	0.679451	-0.0078581
	0.628094	0.0123811	0.628094	0.0225445		0.679797	0.00209595	0.679797	-0.00611427
	0.628413	0.0133364	0.628413	0.0240606		0.680074	0.00160669	0.680074	-0.00603778
	0.628691	0.0129497	0.628691	0.024582		0.680396	0.000258825	0.680396	-0.00597298
	0.629071	0.0126712	0.629071	0.0244822		0.680735	0.00112196	0.680735	-0.00457931
	0.629441	0.0173152	0.629441	0.0281516		0.68103	0.00170155	0.68103	-0.00466832
	0.629981	0.0165416	0.629981	0.0275622		0.681388	0.000620064	0.681388	-0.00551236
	0.630387	0.0139106	0.630387	0.0256615		0.681745	0.000640004	0.681745	-0.00390473
	0.630654	0.0125233	0.630654	0.0236813		0.682024	0.00112267	0.682024	-0.00397437
	0.63097	0.0100694	0.63097	0.0225739		0.682374	0.00208492	0.682374	-0.00285775
	0.631289	0.00777577	0.631289	0.0225407		0.682774	0.00130932	0.682774	-0.00312559
	0.631561	0.00688128	0.631561	0.0206017		0.683134	0.00187094	0.683134	-0.00310597
	0.631844	0.0073452	0.631844	0.0216705		0.683579	0.002096	0.683579	-0.00245822
	0.632135	0.00684976	0.632135	0.019997		0.683899	0.00178188	0.683899	-0.00161769
	0.632527	0.00829522	0.632527	0.0214627		0.68418	0.002166	0.68418	-0.00116247
	0.632936	0.00770384	0.632936	0.0220891		0.684439	0.00347816	0.684439	0.000327342
	0.633185	0.00800613	0.633185	0.0246052		0.68472	0.00567837	0.68472	0.00328209
	0.633572	0.00634349	0.633572	0.0232709		0.685032	0.00624528	0.685032	0.00420185
	0.633895	0.00550591	0.633895	0.0212191		0.685404	0.00631099	0.685404	0.00370327
	0.634255	0.0057708	0.634255	0.0190391		0.685685	0.00655648	0.685685	0.00508618
	0.634665	0.00451157	0.634665	0.017919		0.68597	0.00811802	0.68597	0.00668032
	0.635123	0.00276787	0.635123	0.0150164		0.686307	0.00731236	0.686307	0.00706204
	0.6354	0.000932681	0.6354	0.0139287		0.686642	0.00833118	0.686642	0.00825079
	0.635714	0.00189871	0.635714	0.0143716		0.686971	0.009059	0.686971	0.00857837
	0.636084	0.00234899	0.636084	0.0151772		0.687323	0.00754826	0.687323	0.00694478
	0.636512	0.00305703	0.636512	0.0138859		0.687716	0.00888046	0.687716	0.00706958
	0.63695	0.00433433	0.63695	0.0144287		0.687998	0.00913676	0.687998	0.00725867
	0.637485	0.0058216	0.637485	0.0152271		0.688414	0.00894834	0.688414	0.00685365
	0.637851	0.00543403	0.637851	0.0146976		0.688727	0.00679121	0.688727	0.00480499
	0.63809	0.00584368	0.63809	0.015583		0.689103	0.00686394	0.689103	0.00446483
	0.638408	0.00738185	0.638408	0.0165011		0.689431	0.00477768	0.689431	0.00165648
	0.638753	0.0106139	0.638753	0.0202356		0.68973	0.00561255	0.68973	0.00361497
	0.63915	0.0110424	0.63915	0.0210336		0.690115	0.0041232	0.690115	0.00286999
	0.639499	0.0126646	0.639499	0.021098		0.690503	0.00352074	0.690503	0.00288123
	0.63986	0.0114189	0.63986	0.0190179		0.690908	0.00318275	0.690908	0.00378571
	0.640197	0.0120593	0.640197	0.0180499		0.69126	0.00182216	0.69126	0.00132814
	0.640563	0.0119257	0.640563	0.0150747		0.691644	0.00193476	0.691644	0.0017438
	0.640978	0.012799	0.640978	0.0167267		0.691948	0.00123679	0.691948	0.00218432
	0.641449	0.0121293	0.641449	0.0152746		0.692219	0.00215012	0.692219	0.00301664
	0.641807	0.00959969	0.641807	0.0118385		0.692576	0.000986343	0.692576	0.00187723
	0.642203	0.0123752	0.642203	0.0154148		0.692993	0.000116248	0.692993	0.00193138
	0.642679	0.010829	0.642679	0.0126239		0.693329	0.000511627	0.693329	0.00232889
	0.64307	0.00935688	0.64307	0.00971259		0.693627	-0.00135796	0.693627	0.00090296
	0.643434	0.0101506	0.643434	0.00999728		0.693971	-0.00101327	0.693971	0.00234658
	0.643803	0.00995966	0.643803	0.00773595		0.694288	-0.00193193	0.694288	0.0017841
	0.644175	0.00725559	0.644175	0.00556159		0.694631	-0.00109537	0.694631	0.00243129
	0.644671	0.00607872	0.644671	0.00364489		0.694943	-0.000347612	0.694943	0.00215717
	0.645152	0.00443511	0.645152	0.000630743		0.695293	1.1013e-05	0.695293	0.00198156
	0.645519	0.00136163	0.645519	-0.00237917		0.695746	0.000872734	0.695746	0.00253911
	0.645898	-0.000380102	0.645898	-0.00457031		0.69612	-0.000196189	0.69612	0.00300691
	0.646171	-0.000665753	0.646171	-0.0056267		0.696503	0.000127992	0.696503	0.00298388
	0.646583	-0.00165419	0.646583	-0.00816976		0.696861	0.00136317	0.696861	0.00466333
	0.647018	-0.00453439	0.647018	-0.0115594		0.697274	0.000174229	0.697274	0.00327392
	0.647375	-0.00727623	0.647375	-0.0149158		0.697648	-0.000195297	0.697648	0.00304806
	0.647756	-0.00639395	0.647756	-0.0148214		0.698007	-0.000380892	0.698007	0.00239997
	0.648129	-0.00793623	0.648129	-0.0165355		0.698368	0.000286371	0.698368	0.00298029
	0.648639	-0.00750595	0.648639	-0.0161566		0.698712	-0.000860446	0.698712	0.00173745
	0.649128	-0.00757344	0.649128	-0.0167319		0.699073	-0.00132504	0.699073	0.00116433
	0.649605	-0.00935699	0.649605	-0.0180836		0.699436	-0.00133754	0.699436	0.00124633
	0.649978	-0.00865366	0.649978	-0.0174741		0.699812	-0.00168728	0.699812	0.000265466
	0.650464	-0.00835242	0.650464	-0.0183722		0.700328	-0.0030009	0.700328	-0.00201913
	0.650745	-0.00797067	0.650745	-0.0165494		0.700649	-0.00418422	0.700649	-0.00328112
	0.651164	-0.00995609	0.651164	-0.0178377		0.700988	-0.00386948	0.700988	-0.00203259
	0.651625	-0.00920535	0.651625	-0.0172807		0.701379	-0.00440003	0.701379	-0.00198274
	0.652223	-0.00984954	0.652223	-0.0168624		0.701792	-0.00622813	0.701792	-0.00366423
	0.652728	-0.0106441	0.652728	-0.0176693		0.702198	-0.00726152	0.702198	-0.00474421
	0.653088	-0.0107158	0.653088	-0.0183191		0.702632	-0.0087796	0.702632	-0.00673215
	0.653426	-0.0102022	0.653426	-0.0184339		0.702938	-0.00769497	0.702938	-0.00526578
	0.653931	-0.00913096	0.653931	-0.019353		0.703265	-0.00737709	0.703265	-0.00617273
	0.654491	-0.0103834	0.654491	-0.0214701		0.703584	-0.00697544	0.703584	-0.00634306
	0.654935	-0.010966	0.654935	-0.021492		0.703927	-0.00845402	0.703927	-0.00775601
	0.655341	-0.00637528	0.655341	-0.0182563		0.704271	-0.00754413	0.704271	-0.00669048
	0.65576	-0.00621192	0.65576	-0.01939		0.704684	-0.00797504	0.704684	-0.00719286
	0.656253	-0.00632761	0.656253	-0.0193483		0.705039	-0.00723904	0.705039	-0.00751819
	0.656621	-0.00648821	0.656621	-0.019677		0.705521	-0.0055163	0.705521	-0.00523691
	0.657082	-0.00695111	0.657082	-0.0199305		0.705914	-0.00344323	0.705914	-0.00342894
	0.657473	-0.00723783	0.657473	-0.017658		0.70631	-0.0045118	0.70631	-0.00565358
	0.65806	-0.00723762	0.65806	-0.017586		0.706819	-0.00458987	0.706819	-0.00520519
	0.658607	-0.00911692	0.658607	-0.0189323		0.70721	-0.00191283	0.70721	-0.00317809
	0.65909	-0.00752942	0.65909	-0.0169462		0.707521	-0.000948263	0.707521	-0.00248464
	0.659531	-0.00719304	0.659531	-0.0163679		0.707829	-0.000858198	0.707829	-0.00355154
	0.66003	-0.00965188	0.66003	-0.0186832		0.708382	0.000821524	0.708382	-0.00301024
	0.660517	-0.0111111	0.660517	-0.0197881		0.708921	0.0028184	0.708921	-0.00114188
	0.661107	-0.0111521	0.661107	-0.0196601		0.70946	0.00408307	0.70946	-0.00189699
	0.661655	-0.009419	0.661655	-0.0170966		0.709845	0.0044421	0.709845	-0.00147336
	0.662075	-0.0110712	0.662075	-0.0189191		0.710189	0.00332318	0.710189	-0.00337925
	0.662484	-0.0101892	0.662484	-0.0182452		0.710517	0.00503026	0.710517	-0.002047
	0.662937	-0.00931894	0.662937	-0.0166776		0.710868	0.0042833	0.710868	-0.00249681
	0.663515	-0.00806427	0.663515	-0.0141991		0.711204	0.0033381	0.711204	-0.0037554
	0.664009	-0.00779172	0.664009	-0.0127124		0.71161	0.0038971	0.71161	-0.00322127
	0.66443	-0.0096566	0.66443	-0.0146971		0.712019	0.00452179	0.712019	-0.00294603
	0.664986	-0.0107745	0.664986	-0.0157401		0.712389	0.00414806	0.712389	-0.00300357
	0.665652	-0.00895856	0.665652	-0.0131057		0.712761	0.00535981	0.712761	-0.0011712
	0.666194	-0.00916425	0.666194	-0.0123534		0.713147	0.00514886	0.713147	1.19707e-05
	0.666845	-0.0115382	0.666845	-0.0146873		0.713587	0.00674974	0.713587	0.00148723
	0.667546	-0.0116261	0.667546	-0.01494		0.714129	0.00604417	0.714129	0.00124516
	0.668	-0.011222	0.668	-0.0129506		0.714617	0.00517915	0.714617	0.00147951
	0.668535	-0.0120808	0.668535	-0.0137232		0.715021	0.00659574	0.715021	0.00294701
	0.669023	-0.00815633	0.669023	-0.0100654		0.715548	0.00614471	0.715548	0.00277596
	0.669621	-0.00732768	0.669621	-0.0105291		0.716012	0.00470096	0.716012	0.00207943
	0.670104	-0.00605828	0.670104	-0.00815071		0.71645	0.00449737	0.71645	0.00152544
	0.670552	-0.00631364	0.670552	-0.00818689		0.71703	0.00560721	0.71703	0.003289
	0.6711	-0.00522653	0.6711	-0.00778827		0.717514	0.00533723	0.717514	0.00334401
	0.671784	-0.00691059	0.671784	-0.0101077		0.717924	0.00584041	0.717924	0.00440185
	0.672325	-0.00641412	0.672325	-0.00977466		0.718275	0.00626792	0.718275	0.00329293
	0.673072	-0.00551413	0.673072	-0.00791414		0.718661	0.00464164	0.718661	0.00247691
	0.673931	-0.0076118	0.673931	-0.00892374		0.719012	0.00411929	0.719012	0.00256384
	0.674481	-0.00743422	0.674481	-0.00947788		0.719348	0.0045746	0.719348	0.00278985
	0.675101	-0.00902655	0.675101	-0.00892135		0.719698	0.00526285	0.719698	0.00273219
	0.675584	-0.00693941	0.675584	-0.00621233		0.720179	0.00432567	0.720179	0.0017287
	0.676159	-0.00496028	0.676159	-0.00476378		0.720696	0.00539364	0.720696	0.00151488
	0.676717	-0.00504717	0.676717	-0.00423442		0.721229	0.00520579	0.721229	0.00151101
	0.677416	-0.00521718	0.677416	-0.00277786		0.721671	0.00597811	0.721671	0.00284436
	0.678232	-0.00533699	0.678232	-0.0021314		0.722157	0.00513665	0.722157	0.0017432
	0.678919	-0.00352505	0.678919	-0.000975873		0.722618	0.00414711	0.722618	-1.55528e-05
	0.679633	-0.000616125	0.679633	0.00186625		0.723097	0.00195498	0.723097	-0.00270007
	0.68049	-7.28215e-05	0.68049	0.000707362		0.723713	0.00224965	0.723713	-0.00339641
	0.681133	0.000613298	0.681133	0.00142945		0.724248	0.00273301	0.724248	-0.00379088
	0.68193	0.000860273	0.68193	0.00260129		0.724723	0.00312198	0.724723	-0.00314802
	0.682619	0.00228836	0.682619	0.00512032		0.72529	0.00190447	0.72529	-0.00518234
	0.683232	0.00238757	0.683232	0.00753802		0.725826	-0.000729956	0.725826	-0.00942175
	0.683907	0.00264734	0.683907	0.00874602		0.726204	5.52249e-05	0.726204	-0.00990864
	0.684829	0.00685728	0.684829	0.0121124		0.726637	-0.00150899	0.726637	-0.0121103
	0.685724	0.00903395	0.685724	0.0143041		0.727052	-0.00519825	0.727052	-0.0164721
	0.686585	0.00851414	0.686585	0.0150417		0.72745	-0.00655145	0.72745	-0.0175199
	0.687296	0.0104211	0.687296	0.0151713		0.727948	-0.00551686	0.727948	-0.016789
	0.687953	0.0105061	0.687953	0.0159059		0.728403	-0.00646332	0.728403	-0.018289
	0.688878	0.0114199	0.688878	0.0170343		0.728963	-0.00848007	0.728963	-0.0195331
	0.689826	0.0110283	0.689826	0.0170161		0.729483	-0.00687672	0.729483	-0.0180655
	0.69069	0.0132237	0.69069	0.0185459		0.730015	-0.00878235	0.730015	-0.0202476
	0.691585	0.0134076	0.691585	0.0185668		0.730589	-0.0081012	0.730589	-0.0195164
	0.692536	0.0130858	0.692536	0.017749		0.731076	-0.00740911	0.731076	-0.0167277
	0.693375	0.0123383	0.693375	0.0156979		0.731595	-0.00843691	0.731595	-0.018349
	0.694213	0.0115834	0.694213	0.0145516		0.732145	-0.00826595	0.732145	-0.0177045
	0.695038	0.0111097	0.695038	0.0146428		0.732782	-0.0100286	0.732782	-0.0196126
	0.696056	0.0112072	0.696056	0.0146317		0.733362	-0.0108455	0.733362	-0.0211219
	0.69723	0.00897759	0.69723	0.0135502		0.733875	-0.0121742	0.733875	-0.0202188
	0.698529	0.00731544	0.698529	0.0141463		0.73428	-0.0120054	0.73428	-0.0189979
	0.699287	0.00528242	0.699287	0.009995		0.734881	-0.0108933	0.734881	-0.0188128
	0.700002	0.00745986	0.700002	0.0118462		0.735427	-0.0109517	0.735427	-0.0199586
	0.701094	0.00836607	0.701094	0.0114723		0.73586	-0.0117742	0.73586	-0.0199214
	0.702267	0.00392247	0.702267	0.00599192		0.736411	-0.0113027	0.736411	-0.0194246
	0.703409	0.00209449	0.703409	0.00346098		0.737007	-0.0112525	0.737007	-0.019003
	0.70479	-0.000706734	0.70479	0.00165936		0.737713	-0.0115798	0.737713	-0.0191383
	0.70587	-0.00195764	0.70587	-0.00043726		0.738189	-0.0105406	0.738189	-0.0186094
	0.706868	-0.00295426	0.706868	-0.00154206		0.738719	-0.00769938	0.738719	-0.0172114
	0.707853	-0.00348292	0.707853	-0.00156162		0.739214	-0.00941022	0.739214	-0.018345
	0.709314	-0.00495918	0.709314	-0.00385158		0.739876	-0.00846929	0.739876	-0.0167334
	0.71067	-0.00507209	0.71067	-0.0042523		0.740586	-0.00811992	0.740586	-0.0160114
	0.711933	-0.0051215	0.711933	-0.00335079		0.741257	-0.0102791	0.741257	-0.0176308
	0.713245	-0.00458163	0.713245	-0.00394778		0.74184	-0.00992838	0.74184	-0.0181435
	0.714615	-0.00651763	0.714615	-0.0064118		0.742424	-0.0100197	0.742424	-0.0178957
	0.71588	-0.00584327	0.71588	-0.00588956		0.743044	-0.0106354	0.743044	-0.0188678
	0.7174	-0.0047645	0.7174	-0.00450791		0.743806	-0.0103237	0.743806	-0.0177225
	0.718931	-0.00333778	0.718931	-0.00288762		0.744378	-0.0108285	0.744378	-0.0176662
	0.72044	-0.00486672	0.72044	-0.00435846		0.744941	-0.00889037	0.744941	-0.0144108
	0.722097	-0.00290811	0.722097	-0.00353774		0.745405	-0.00977107	0.745405	-0.0145826
	0.723682	-0.00525047	0.723682	-0.00622034		0.746061	-0.00835476	0.746061	-0.0120301
	0.725214	-0.00525352	0.725214	-0.00691719		0.746649	-0.00736497	0.746649	-0.0110632
	0.727073	-0.00438012	0.727073	-0.00743808		0.74724	-0.00819873	0.74724	-0.0114953
	0.72918	-0.00522215	0.72918	-0.00969325		0.748052	-0.00738466	0.748052	-0.0105604
	0.730819	-0.0042427	0.730819	-0.00813569		0.748745	-0.00594311	0.748745	-0.00896
	0.732641	-0.00154599	0.732641	-0.00584656		0.74969	-0.00633298	0.74969	-0.00872595
	0.735122	0.000621608	0.735122	-0.00623342		0.75042	-0.00687213	0.75042	-0.00990275
	0.73709	0.000370038	0.73709	-0.00843446		0.751182	-0.00630103	0.751182	-0.0103962
	0.739241	0.00187142	0.739241	-0.00768273		0.751722	-0.00648364	0.751722	-0.00954119
	0.741989	0.00217014	0.741989	-0.00712409		0.752367	-0.00507161	0.752367	-0.00755336
	0.744324	0.00110382	0.744324	-0.00760373		0.753018	-0.00404257	0.753018	-0.00617399
	0.747347	-0.000330909	0.747347	-0.00973797		0.753668	-0.00347831	0.753668	-0.00590052
	0.750056	-0.00394025	0.750056	-0.0118013		0.754352	-0.00215207	0.754352	-0.0037038
	0.753585	-0.00365458	0.753585	-0.0096336		0.755371	-0.00282494	0.755371	-0.00415344
	0.756839	-0.00400226	0.756839	-0.0110976		0.756152	-0.000299289	0.756152	-0.0020192
	0.76103	-0.010242	0.76103	-0.0148871		0.75715	-0.000553097	0.75715	-0.00111873
	0.765443	-0.0108426	0.765443	-0.0132713		0.758106	0.00161734	0.758106	0.000720289
	0.770698	-0.0106582	0.770698	-0.013477		0.758884	0.00287927	0.758884	0.0034591
	0.777077	-0.0112082	0.777077	-0.0125084		0.759554	0.00358282	0.759554	0.00586825
	0.785625	-0.0113672	0.785625	-0.0127571		0.760189	0.00250393	0.760189	0.00584854
	0.80114	-0.0123687	0.80114	-0.0130014		0.760985	0.0094813	0.760985	0.0126764
						0.761849	0.010901	0.761849	0.0123712
						0.762749	0.0106515	0.762749	0.0132939
						0.763875	0.00789805	0.763875	0.0106843
						0.764931	0.00892203	0.764931	0.0127054
						0.765858	0.00867359	0.765858	0.0126613
						0.766762	0.00862873	0.766762	0.0130727
						0.76755	0.00586674	0.76755	0.0128646
						0.768392	0.0070305	0.768392	0.0153986
						0.769324	0.00898878	0.769324	0.0165241
						0.770504	0.0149075	0.770504	0.0223007
						0.771612	0.0144577	0.771612	0.022138
						0.772651	0.0167988	0.772651	0.0261525
						0.773688	0.0165509	0.773688	0.0277286
						0.774806	0.0172117	0.774806	0.0291533
						0.775784	0.0174871	0.775784	0.0297656
						0.776893	0.0175764	0.776893	0.028538
						0.778234	0.0158383	0.778234	0.0270663
						0.779203	0.0160518	0.779203	0.0276956
						0.780202	0.0155818	0.780202	0.0274737
						0.781686	0.0158101	0.781686	0.0271439
						0.783031	0.0151561	0.783031	0.0259883
						0.784343	0.0151336	0.784343	0.0262703
						0.785472	0.0149209	0.785472	0.0250537
						0.786606	0.0158599	0.786606	0.0253172
						0.787812	0.0147129	0.787812	0.0244853
						0.789642	0.0153529	0.789642	0.023792
						0.791317	0.0151934	0.791317	0.0224698
						0.792473	0.0143507	0.792473	0.0219352
						0.793631	0.0158633	0.793631	0.0219994
						0.79519	0.0159765	0.79519	0.0223475
						0.79722	0.0152401	0.79722	0.0220815
						0.798846	0.0162934	0.798846	0.0233731
						0.800369	0.0155393	0.800369	0.0230873
						0.801868	0.0145196	0.801868	0.0227125
						0.803946	0.0155528	0.803946	0.0227855
						0.805807	0.0138446	0.805807	0.0197197
						0.807749	0.0150109	0.807749	0.0193987
						0.809563	0.0146435	0.809563	0.0185305
						0.811935	0.0155751	0.811935	0.0185023
						0.8139	0.0144963	0.8139	0.0176445
						0.816218	0.0127045	0.816218	0.0158196
						0.81887	0.0131671	0.81887	0.0141709
						0.821043	0.014002	0.821043	0.0156273
						0.823919	0.0143453	0.823919	0.0166007
						0.826886	0.0135131	0.826886	0.0167623
						0.829598	0.0144617	0.829598	0.0179296
						0.833249	0.0154144	0.833249	0.0195232
						0.836502	0.017312	0.836502	0.0194729
						0.840585	0.017421	0.840585	0.018696
						0.844941	0.0151531	0.844941	0.0185041
						0.849728	0.014982	0.849728	0.0193076
						0.85552	0.0124811	0.85552	0.017045
						0.862706	0.0125796	0.862706	0.0172314
						0.872004	0.0110073	0.872004	0.0164445
						0.889047	0.0114133	0.889047	0.0153306
